# Supplementary material for: Role of the DHH1 Gene in the Regulation of Monocarboxylic Acids Transporters Expression in Saccharomyces cerevisiae
Source: PLoS One. 2014 Nov 3;9(11):e111589. doi: 10.1371/journal.pone.0111589 (PMC4218774; doi:10.1371/journal.pone.0111589)
Supplement: Table S1 — Lists of genes with significant expression variations. The criteria used to select these genes can be found in the material and methods. There are three sheets corresponding to the following categories: gene changing expression 1- only in formic acid, 2- only in glucose or 3- in both glucose and formic acid. Column 1: ORF ID, column 2: fold change in acetate compared with glucose (data from Paiva et al., Yeast 2004), Column 3: average log of fold change (mutant/wild-type) in glucose, Column 4: average log of fold change (mutant/wild-type) in formic acid, Column 5: gene name, Column 6: functional annotation taken from the SGD. (XLS) [file pone.0111589.s002.xls]

## Sheet: only formic acid
ORF ID	Fold change in acetate (Paiva et al., Yeast 2004)	Glucose log(dhh1/wt)	formic log(dhh1/wt)	name	annotation
YMR123W		0.287	2.90775	PKR1	V-ATPase assembly factor, functions with other V-ATPase assembly factors in the ER to efficiently assemble the V-ATPase membrane sector
YGR067C	32.101	0.8685	2.7625		Hypothetical ORF; has similarity to Adr1p DNA-binding domain
YGR236C		0.965	2.75225	SPG1	Protein required for survival at high temperature during stationary phase; not required for growth on nonfermentable carbon sources; the authentic, non-tagged protein is detected in highly purified mitochondria in high-throughput studies
YML128C		-0.2905	2.62075	MSC1	Protein of unknown function; mutant is defective in directing meiotic recombination events to homologous chromatids; the authentic, non-tagged protein is detected in highly purified mitochondria and is phosphorylated
YGR224W		0.7835	2.573	AZR1	Plasma membrane transporter of the major facilitator superfamily, involved in resistance to azole drugs such as ketoconazole and fluconazole
YMR039C	2.17789	0.1755	2.3505	SUB1	Transcriptional coactivator, facilitates elongation through factors that modify RNAP II; role in peroxide resistance involving Rad2p; role in the hyperosmotic stress response through polymerase recruitment at RNAP II and RNAP III genes
YMR206W	10.7447	0.714	2.22525		Hypothetical ORF
YBL015W	27.0027	-0.1735	2.13725	ACH1	acetyl CoA hydrolase
YML099W-A		0.2705	1.99475		Dubious open reading frame, partially overlaps the verified ORF ARG81/YML099C
YGR142W	5.40709	0.0765	1.7855	BTN2	Gene/protein whose expression is elevated in a btn1 minus/Btn1p lacking yeast strain.
YBR230C	6.2151	0.9095	1.76175	OM14	Integral mitochondrial outer membrane protein; abundance is decreased in cells grown in glucose relative to other carbon sources
YIL057C		0.406	1.64	RGI2	Protein of unknown function involved in energy metabolism under respiratory conditions
YFR017C		0.5865	1.5915	IGD1	Hypothetical ORF
YGR068C		0.5795	1.513	ART5	Protein proposed to regulate the endocytosis of plasma membrane proteins by recruiting the ubiquitin ligase Rsp5p to its target in the plasma membrane
YCL035C		1.497	1.5015	GRX1	Hydroperoxide and superoxide-radical responsive heat-stable glutathione-dependent disulfide oxidoreductase with active site cysteine pair; protects cells from oxidative damage
YJR095W	30.0073	-0.1315	1.3961	SFC1	Mitochondrial succinate-fumarate transporter, transports succinate into and fumarate out of the mitochondrion; required for ethanol and acetate utilization
YDR171W		0.742	1.39375	HSP42	Small heat shock protein (sHSP) with chaperone activity; forms barrel-shaped oligomers that suppress unfolded protein aggregation; involved in cytoskeleton reorganization after heat shock
YKL217W	41.7642	-0.175	1.388	JEN1	Lactate transporter, required for uptake of lactate and pyruvate; phosphorylated; expression is derepressed by transcriptional activator Cat8p during respiratory growth, and repressed in the presence of glucose, fructose, and mannose
YLL049W		0.204	1.37275	LDB18	Component of the dynactin complex, which is required for dynein activity; null mutant exhibits defects in nuclear migration and spindle orientation and has reduced affinity for alcian blue dye; has homology to mammalian dynactin subunit p24
YOR215C		0.522	1.365	AIM41	the authentic protein is detected in highly purified mitochondria in high-throughput studies
YMR303C	7.41053	0.322	1.36275	ADH2	Glucose-repressible alcohol dehydrogenase II, catalyzes the conversion of ethanol to acetaldehyde; involved in the production of certain carboxylate esters; regulated by ADR1
YBR120C		0.395	1.358	CBP6	Mitochondrial translational activator of the COB mRNA; phosphorylated
YDL130W-A		0.439	1.35414	STF1	Protein involved in regulation of the mitochondrial F1F0-ATP synthase; Stf1p and Stf2p may act as stabilizing factors that enhance inhibitory action of the Inh1p protein
YKL093W		0.839	1.35225	MBR1	Protein involved in mitochondrial functions and stress response; overexpression suppresses growth defects of hap2, hap3, and hap4 mutants
YDR277C		0.6555	1.35075	MTH1	Negative regulator of the glucose-sensing signal transduction pathway, required for repression of transcription by Rgt1p; interacts with Rgt1p and the Snf3p and Rgt2p glucose sensors; phosphorylated by Yck1p, triggering Mth1p degradation
YLR372W		0.182	1.348	SUR4	Elongase, involved in fatty acid and sphingolipid biosynthesis; synthesizes very long chain 20-26-carbon fatty acids from C18-CoA primers; involved in regulation of sphingolipid biosynthesis
YML042W	20.5023	0.1715	1.3055	CAT2	Carnitine acetyl-CoA transferase present in both mitochondria and peroxisomes, transfers activated acetyl groups to carnitine to form acetylcarnitine which can be shuttled across membranes
YKL141W	5.0522	0.721	1.30425	SDH3	Cytochrome b subunit of succinate dehydrogenase (Sdh1p, Sdh2p, Sdh3p, Sdh4p), which couples the oxidation of succinate to the transfer of electrons to ubiquinone as part of the TCA cycle and the mitochondrial respiratory chain
YDR148C	4.2675	0.231	1.28925	KGD2	Dihydrolipoyl transsuccinylase, component of the mitochondrial alpha-ketoglutarate dehydrogenase complex, which catalyzes the oxidative decarboxylation of alpha-ketoglutarate to succinyl-CoA in the TCA cycle; phosphorylated
YGR243W	6.12624	0.168	1.272	FMP43	Putative protein of unknown function; expression regulated by osmotic and alkaline stresses; the authentic, non-tagged protein is detected in highly purified mitochondria in high-throughput studies
YNR014W		0.589	1.26475		Hypothetical ORF
YGL258W		0.46	1.247	VEL1	Protein of unknown function; highly induced in zinc-depleted conditions and has increased expression in NAP1 deletion mutants
YGL223C		0.261	1.23275	COG1	Essential component of the conserved oligomeric Golgi complex (Cog1p through Cog8p), a cytosolic tethering complex that functions in protein trafficking to mediate fusion of transport vesicles to Golgi compartments
Q0110		0.26	1.2245	BI2	Mitochondrial mRNA maturase with a role in splicing, encoded by both exon and intron sequences of partially processed COB mRNA
YMR280C	2.8958	0.5515	1.22075	CAT8	Zinc cluster transcriptional activator necessary for derepression of a variety of genes under non-fermentative growth conditions, active after diauxic shift, binds carbon source responsive elements
YIL125W	5.49713	0.6405	1.1775	KGD1	Component of the mitochondrial alpha-ketoglutarate dehydrogenase complex, which catalyzes a key step in the tricarboxylic acid (TCA) cycle, the oxidative decarboxylation of alpha-ketoglutarate to form succinyl-CoA
YJL103C		0.582	1.17575	GSM1	Putative zinc cluster protein of unknown function; proposed to be involved in the regulation of energy metabolism
YPL004C		0.838	1.1495	LSP1	Primary component of eisosomes, which are large immobile patch structures at the cell cortex associated with endocytosis
YCR010C	26.5918	-0.4565	1.14475	ADY2	Acetate transporter required for normal sporulation; phosphorylated in mitochondria
YDL038C		0.4955	1.1425		Hypothetical ORF
YLL004W		0.4055	1.13725	ORC3	Subunit of the origin recognition complex, which directs DNA replication by binding to replication origins and is also involved in transcriptional silencing
YMR256C		0.59	1.13699	COX7	Subunit VII of cytochrome c oxidase, which is the terminal member of the mitochondrial inner membrane electron transport chain
YBL107C	3.94164	0.321	1.13244		Hypothetical ORF
YDR298C	4.26211	0.5115	1.1275	ATP5	Subunit 5 of the stator stalk of mitochondrial F1F0 ATP synthase, which is an evolutionarily conserved enzyme complex required for ATP synthesis; homologous to bovine subunit OSCP (oligomycin sensitivity-conferring protein); phosphorylated
YER161C		-0.0865	1.1055	SPT2	Protein involved in negative regulation of transcription; required for RNA polyadenylation; exhibits regulated interactions with both histones and SWI-SNF components, has similarity to mammalian HMG1 proteins
Q0143		0.475	1.087		Hypothetical ORF
YNL020C		0.437	1.048	ARK1	Serine/threonine protein kinase involved in regulation of the cortical actin cytoskeleton
YNR002C	9.77007	0.639	1.043	ATO2	Putative transmembrane protein involved in export of ammonia, a starvation signal that promotes cell death in aging colonies; phosphorylated in mitochondria; member of the TC 9.B.33 YaaH family; homolog of Ady2p and Y. lipolytica Gpr1p
YLR377C	48.839	-0.123	1.04225	FBP1	Fructose-1,6-bisphosphatase, key regulatory enzyme in the gluconeogenesis pathway, required for glucose metabolism; undergoes either proteasome-mediated or autophagy-mediated degradation depending on growth conditions; interacts with Vid30p
YOR031W		0.4405	1.04079	CRS5	Copper-binding metallothionein, required for wild-type copper resistance
YBR132C	5.68051	0.2575	1.0395	AGP2	High affinity polyamine permease, preferentially uses spermidine over putrescine; expression is down-regulated by osmotic stress; plasma membrane carnitine transporter, also functions as a low-affinity amino acid permease
YGR231C	3.34532	0.5125	1.037	PHB2	Subunit of the prohibitin complex (Phb1p-Phb2p), a 1.2 MDa ring-shaped inner mitochondrial membrane chaperone that stabilizes newly synthesized proteins; determinant of replicative life span; involved in mitochondrial segregation
YEL039C		0.293	1.02	CYC7	Cytochrome c isoform 2, expressed under hypoxic conditions; electron carrier of the mitochondrial intermembrane space that transfers electrons from ubiquinone-cytochrome c oxidoreductase to cytochrome c oxidase during cellular respiration
YBR050C	6.09394	0.4965	1.0025	REG2	Regulatory subunit of the Glc7p type-1 protein phosphatase; involved with Reg1p, Glc7p, and Snf1p in regulation of glucose-repressible genes, also involved in glucose-induced proteolysis of maltose permease
YMR070W		0.4915	1.00025	MOT3	Nuclear transcription factor with two Cys2-His2 zinc fingers; involved in repression of a subset of hypoxic genes by Rox1p, repression of several DAN/TIR genes during aerobic growth, and repression of ergosterol biosynthetic genes
YBR039W	5.51367	0.48	0.99825	ATP3	Gamma subunit of the F1 sector of mitochondrial F1F0 ATP synthase, which is a large, evolutionarily conserved enzyme complex required for ATP synthesis
YKL109W	9.83848	0.4435	0.983	HAP4	Subunit of the heme-activated, glucose-repressed Hap2p/3p/4p/5p CCAAT-binding complex, a transcriptional activator and global regulator of respiratory gene expression; provides the principal activation function of the complex
YBR085W	8.62388	0.0175	0.98025	AAC3	Mitochondrial inner membrane ADP/ATP translocator, exchanges cytosolic ADP for mitochondrially synthesized ATP; expressed under anaerobic conditions; similar to Pet9p and Aac1p; has roles in maintenance of viability and in respiration
YHR097C		0.563	0.97025		Hypothetical ORF
YKR097W	85.172	-0.1855	0.967672	PCK1	Phosphoenolpyruvate carboxykinase, key enzyme in gluconeogenesis, catalyzes early reaction in carbohydrate biosynthesis, glucose represses transcription and accelerates mRNA degradation, regulated by Mcm1p and Cat8p, located in the cytosol
YFL030W	4.42844	0.2925	0.965236	AGX1	Alanine:glyoxylate aminotransferase (AGT), catalyzes the synthesis of glycine from glyoxylate, which is one of three pathways for glycine biosynthesis in yeast; has similarity to mammalian and plant alanine:glyoxylate aminotransferases
YDR256C	15.0621	-0.1395	0.964053	CTA1	Catalase A, breaks down hydrogen peroxide in the peroxisomal matrix formed by acyl-CoA oxidase (Pox1p) during fatty acid beta-oxidation
YNL134C		0.307	0.96325		Putative protein of unknown function with similarity to dehydrogenases from other model organisms; green fluorescent protein (GFP)-fusion protein localizes to both the cytoplasm and nucleus and is induced by the DNA-damaging agent MMS
YBL001C		0.5235	0.962748	ECM15	Non-essential protein of unknown function, likely exists as tetramer, may be regulated by the binding of small-molecule ligands (possibly sulfate ions), may have a role in yeast cell-wall biogenesis
YLR254C		0.2705	0.956492	NDL1	Homolog of nuclear distribution factor NudE, NUDEL; interacts with Pac1p and regulates dynein targeting to microtubule plus ends
YDR154C		0.209	0.95625		Hypothetical ORF
YDR059C		0.712	0.9405	UBC5	Ubiquitin-conjugating enzyme that mediates selective degradation of short-lived, abnormal, or excess proteins, including histone H3; central component of the cellular stress response; expression is heat inducible
YHR014W		0.5925	0.9255	SPO13	Meiosis-specific protein, involved in maintaining sister chromatid cohesion during meiosis I as well as promoting proper attachment of kinetochores to the spindle during meiosis I and meiosis II
YGR110W	3.56901	0.34	0.919	CLD1	Mitochondrial cardiolipin-specific phospholipase; functions upstream of Taz1p to generate monolyso-cardiolipin; transcription increases upon genotoxic stress; involved in restricting Ty1 transposition; has homology to mammalian CGI-58
YKL187C	3.70189	-0.311	0.91675		the authentic, non-tagged protein is detected in a phosphorylated state in highly purified mitochondria
YJL166W	4.68801	0.4075	0.916	QCR8	Subunit 8 of ubiquinol cytochrome-c reductase complex, which is a component of the mitochondrial inner membrane electron transport chain; oriented facing the intermembrane space; expression is regulated by Abf1p and Cpf1p
YDR229W		0.438	0.912228	IVY1	Phospholipid-binding protein that interacts with both Ypt7p and Vps33p, may partially counteract the action of Vps33p and vice versa, localizes to the rim of the vacuole as cells approach stationary phase
YBR280C		0.606	0.91175	SAF1	F-Box protein involved in proteasome-dependent degradation of Aah1p during entry of cells into quiescence; interacts with Skp1
YDR099W		0.4635	0.907	BMH2	14-3-3 protein, minor isoform; controls proteome at post-transcriptional level, binds proteins and DNA, involved in regulation of many processes including exocytosis, vesicle transport, Ras/MAPK signaling, and rapamycin-sensitive signaling
YLR077W		0.514	0.90175	FMP25	Mitochondrial inner membrane protein required for an early step in assembly of respiratory complex III
YOR348C		-0.4115	-0.901	PUT4	Proline permease, required for high-affinity transport of proline; also transports the toxic proline analog azetidine-2-carboxylate (AzC); PUT4 transcription is repressed in ammonia-grown cells
YGL027C		-0.6585	-0.90425	CWH41	Processing alpha glucosidase I, ER type II integral membrane N-glycoprotein involved in assembly of cell wall beta 1,6 glucan and asparagine-linked protein glycosylation; also involved in ER protein quality control and sensing of ER stress
YKL176C		-0.4855	-0.90775	LST4	required for amino acid permease transport from the Golgi to the cell surface. involved in regulated secretion/recycling of nitrogen regulated permeases.
YHR032W		-0.1935	-0.913		Hypothetical ORF
YER005W		-0.531	-0.9135	YND1	Apyrase with wide substrate specificity, helps prevent inhibition of glycosylation by hydrolyzing nucleoside tri- and diphosphates that inhibit glycotransferases; partially redundant with Gda1p; mediates adenovirus E4orf4-induced toxicity
YNL192W	-3.4454	-0.446	-0.92	CHS1	Chitin synthase I, requires activation from zymogenic form in order to catalyze the transfer of N-acetylglucosamine (GlcNAc) to chitin; required for repairing the chitin septum during cytokinesis; transcription activated by mating factor
YPR144C		-0.557	-0.9235	NOP4	Nucleolar protein, forms a complex with Nop14p that mediates maturation and nuclear export of 40S ribosomal subunits
YPR164W		-0.2975	-0.9245	MMS1	Subunit of an E3 ubiquitin ligase complex involved in resolving replication intermediates or preventing the damage caused by blocked replication forks; regulates Ty1 transposition; involved with Rtt101p in nonfunctional rRNA decay
YMR241W	3.87089	-0.442	-0.92725	YHM2	Carrier protein that exports citrate from and imports oxoglutarate into the mitochondrion, causing net export of NADPH reducing equivalents; also associates with mt nucleoids and has a role in replication and segregation of the mt genome
YNL053W		-0.533	-0.94	MSG5	Dual-specificity protein phosphatase; exists in 2 isoforms; required for maintenance of a low level of signaling through the cell integrity pathway, adaptive response to pheromone; regulates and is regulated by Slt2p; dephosphorylates Fus3p
YHR007C		-0.304	-0.94075	ERG11	Lanosterol 14-alpha-demethylase, catalyzes the C-14 demethylation of lanosterol to form 4,4''-dimethyl cholesta-8,14,24-triene-3-beta-ol in the ergosterol biosynthesis pathway; member of the cytochrome P450 family
YPR036W	-2.19682	-0.455	-0.9495	VMA13	Subunit H of the eight-subunit V1 peripheral membrane domain of the vacuolar H+-ATPase (V-ATPase), an electrogenic proton pump found throughout the endomembrane system; serves as an activator or a structural stabilizer of the V-ATPase
YGR260W		-0.572	-0.95025	TNA1	High affinity nicotinic acid plasma membrane permease, responsible for uptake of low levels of nicotinic acid; expression of the gene increases in the absence of extracellular nicotinic acid or para-aminobenzoate (PABA)
YKR038C		-0.7125	-0.965787	KAE1	Highly conserved ATPase of HSP70/DnaK family; component of the EKC/KEOPS complex with Bud32p, Cgi121p, Pcc1p, and Gon7p; EKC/KEOPS complex is required for t6A tRNA modification and may have roles in telomere maintenance and transcription
YPL246C		-0.084	-0.968	RBD2	Possible rhomboid protease, has similarity to eukaryotic rhomboid proteases including Pcp1p
YNL023C		-0.5905	-0.98375	FAP1	Protein that binds to Fpr1p, conferring rapamycin resistance by competing with rapamycin for Fpr1p binding; accumulates in the nucleus upon treatment of cells with rapamycin; has similarity to D. melanogaster shuttle craft and human NFX1
YJR035W		-0.1619	-0.998191	RAD26	Protein involved in transcription-coupled nucleotide excision repair of UV-induced DNA lesions; recruitment to DNA lesions is dependent on an elongating RNA polymerase II; homolog of human CSB protein
YKR026C		-0.2745	-1.02033	GCN3	Alpha subunit of the translation initiation factor eIF2B, the guanine-nucleotide exchange factor for eIF2; activity subsequently regulated by phosphorylated eIF2; first identified as a positive regulator of GCN4 expression
YJR154W		-0.679	-1.02064		Putative protein of unknown function
YJL112W		-0.2365	-1.023	MDV1	Peripheral protein of the cytosolic face of the mitochondrial outer membrane, required for mitochondrial fission; interacts with Fis1p and with the dynamin-related GTPase Dnm1p; contains WD repeats
YDR011W		-0.71	-1.0245	SNQ2	Plasma membrane ATP-binding cassette (ABC) transporter, multidrug transporter involved in multidrug resistance and resistance to singlet oxygen species
YOR337W		-0.558	-1.04625	TEA1	Ty1 enhancer activator required for full levels of Ty enhancer-mediated transcription; C6 zinc cluster DNA-binding protein
YNR013C		-0.4225	-1.048	PHO91	Low-affinity phosphate transporter of the vacuolar membrane; deletion of pho84, pho87, pho89, pho90, and pho91 causes synthetic lethality; transcription independent of Pi and Pho4p activity; overexpression results in vigorous growth
YOR196C		-0.8975	-1.0675	LIP5	Protein involved in biosynthesis of the coenzyme lipoic acid, has similarity to E. coli lipoic acid synthase
YDR034C-C		-0.8935	-1.09225		Retrotransposon TYA Gag gene co-transcribed with TYB Pol; translated as TYA or TYA-TYB polyprotein; Gag is a nucleocapsid protein that is the structural constituent of virus-like particles (VLPs); similar to retroviral Gag
YGL026C		-0.369	-1.15175	TRP5	Tryptophan synthase, catalyzes the last step of tryptophan biosynthesis; regulated by the general control system of amino acid biosynthesis
YJL071W		-0.757	-1.22775	ARG2	Acetylglutamate synthase (glutamate N-acetyltransferase), mitochondrial enzyme that catalyzes the first step in the biosynthesis of the arginine precursor ornithine; forms a complex with Arg5,6p
YMR158C-B		-0.481	-1.25		Putative protein of unknown function
YCL009C		-0.5205	-1.285	ILV6	Regulatory subunit of acetolactate synthase, which catalyzes the first step of branched-chain amino acid biosynthesis; enhances activity of the Ilv2p catalytic subunit, localizes to mitochondria
YNR066C		-0.5755	-1.314		Hypothetical ORF
YOL106W		-1.0975	-1.32625		Hypothetical ORF
YOR313C		-0.681	-1.3419	SPS4	Protein whose expression is induced during sporulation; not required for sporulation; heterologous expression in E. coli induces the SOS response that senses DNA damage
YBR031W		-1.1935	-1.52675	RPL4A	N-terminally acetylated protein component of the large (60S) ribosomal subunit, nearly identical to Rpl4Bp and has similarity to E. coli L4 and rat L4 ribosomal proteins
YOL032W		0.312	0.9165	OPI10	Protein with a possible role in phospholipid biosynthesis, based on inositol-excreting phenotype of the null mutant and its suppression by exogenous choline

## Sheet: only glucose
ORF ID	Fold change in acetate (Paiva et al., Yeast 2004)	Glucose log(dhh1/wt)	formic log(dhh1/wt)	name	annotation
YLR364W		1.70875	0.5545	GRX8	Glutaredoxin that employs a dithiol mechanism of catalysis; monomeric; activity is low and null mutation does not affect sensitivity to oxidative stress; GFP-fusion protein localizes to the cytoplasm; expression strongly induced by arsenic
YOR393W	-2.50986	1.635	-0.0605	ERR1	Protein of unknown function, has similarity to enolases
YPL281C	-3.11073	1.4765	0.3555	ERR2	Protein of unknown function, has similarity to enolases
YFL053W		1.46337	0.804	DAK2	Dihydroxyacetone kinase, required for detoxification of dihydroxyacetone (DHA); involved in stress adaptation
YHL036W		1.4405	0.2585	MUP3	very low affinity methionine permease
YPL163C		1.23875	0.2225	SVS1	Cell wall and vacuolar protein, required for wild-type resistance to vanadate
YIL047C		1.23725	0.27	SYG1	Plasma membrane protein of unknown function; truncation and overexpression suppresses lethality of G-alpha protein deficiency
YMR148W		1.2195	1.002	OSW5	Protein of unknown function that may play a role in spore wall assembly; predicted to contain an N-terminal transmembrane domain; osw5 null mutant spores exhibit increased spore wall permeability and sensitivity to beta-glucanase digestion
YJL016W		1.208	0.165		Putative protein of unknown function
YLR033W		1.17235	0.5505	RSC58	Component of the RSC chromatin remodeling complex; RSC functions in transcriptional regulation and elongation, chromosome stability, and establishing sister chromatid cohesion; involved in telomere maintenance
YNL289W		1.17025	0.4185	PCL1	Cyclin, interacts with cyclin-dependent kinase Pho85p; member of the Pcl1,2-like subfamily, involved in the regulation of polarized growth and morphogenesis and progression through the cell cycle; localizes to sites of polarized cell growth
YOR245C		1.167	-0.034	DGA1	Diacylglycerol acyltransferase, catalyzes the terminal step of triacylglycerol (TAG) formation, acylates diacylglycerol using acyl-CoA as an acyl donor, localized to lipid particles
YDR497C		1.149	0.0645	ITR1	Myo-inositol transporter with strong similarity to the minor myo-inositol transporter Itr2p, member of the sugar transporter superfamily; expression is repressed by inositol and choline via Opi1p and derepressed via Ino2p and Ino4p
YNL310C		1.14	0.418	ZIM17	Heat shock protein with a zinc finger motif; essential for protein import into mitochondria; may act with Pam18p to facilitate recognition and folding of imported proteins by Ssc1p (mtHSP70) in the mitochondrial matrix
YNL044W		1.1285	0.3225	YIP3	Protein localized to COPII vesicles, proposed to be involved in ER to Golgi transport; interacts with members of the Rab GTPase family and Yip1p; also interacts with Rtn1p
YBR173C		1.12825	0.759	UMP1	Short-lived chaperone required for correct maturation of the 20S proteasome; may inhibit premature dimerization of proteasome half-mers; degraded by proteasome upon completion of its assembly
YNL270C		1.11825	0.656	ALP1	Arginine transporter; expression is normally very low and it is unclear what conditions would induce significant expression
YOR152C		1.095	0.689		Putative protein of unknown function
YML088W		1.09275	0.41	UFO1	F-box receptor protein, subunit of the Skp1-Cdc53-F-box receptor (SCF) E3 ubiquitin ligase complex; binds to phosphorylated Ho endonuclease, allowing its ubiquitylation by SCF and subsequent degradation
YER096W		1.0765	0.736	SHC1	Sporulation-specific activator of Chs3p (chitin synthase III), required for the synthesis of the chitosan layer of ascospores; has similarity to Skt5p, which activates Chs3p during vegetative growth; transcriptionally induced at alkaline pH
YOR362C		1.0605	0.648	PRE10	proteasome component YC1 (protease yscE subunit 1)
YGR070W		1.05575	0.7605	ROM1	GDP/GTP exchange protein (GEP) for Rho1p; mutations are synthetically lethal with mutations in rom2, which also encodes a GEP
YLR300W	-3.06955	1.0545	0.223	EXG1	Major exo-1,3-beta-glucanase of the cell wall, involved in cell wall beta-glucan assembly; exists as three differentially glycosylated isoenzymes
YGL194C		1.05225	0.7315	HOS2	Histone deacetylase required for gene activation via specific deacetylation of lysines in H3 and H4 histone tails; subunit of the Set3 complex, a meiotic-specific repressor of sporulation specific genes that contains deacetylase activity
YHR171W		1.04775	0.278	ATG7	Autophagy-related protein and dual specificity member of the E1 family of ubiquitin-activating enzymes; mediates the conjugation of Atg12p with Atg5p and Atg8p with phosphatidylethanolamine, required steps in autophagosome formation
YLL013C		1.04775	-0.222	PUF3	Protein of the mitochondrial outer surface, links the Arp2/3 complex with the mitochore during anterograde mitochondrial movement; also binds to and promotes degradation of mRNAs for select nuclear-encoded mitochondrial proteins
YOR338W		1.03825	-0.2635		Putative protein of unknown function; YOR338W transcription is regulated by Azf1p and its transcript is a specific target of the G protein effector Scp160p
YFL044C		1.03525	0.2195	OTU1	Deubiquitylation enzyme that binds to the chaperone-ATPase Cdc48p; may contribute to regulation of protein degradation by deubiquitylating substrates that have been ubiquitylated by Ufd2p; member of the Ovarian Tumor (OTU) family
YCL064C		1.033	0.4585	CHA1	Catabolic L-serine (L-threonine) deaminase, catalyzes the degradation of both L-serine and L-threonine; required to use serine or threonine as the sole nitrogen source, transcriptionally induced by serine and threonine
YGL242C		1.03275	0.1405		Hypothetical ORF
YLR133W		1.0325	0.1325	CKI1	Choline kinase, catalyzing the first step in phosphatidylcholine synthesis via the CDP-choline (Kennedy pathway); exhibits some ethanolamine kinase activity contributing to phosphatidylethanolamine synthesis via the CDP-ethanolamine pathway
YNR061C		1.02925	-0.0875		Hypothetical ORF
YCL043C		1.02425	0.2585	PDI1	Protein disulfide isomerase, multifunctional protein resident in the endoplasmic reticulum lumen, essential for the formation of disulfide bonds in secretory and cell-surface proteins, unscrambles non-native disulfide bonds
YKL060C	-2.61277	1.02	0.4275	FBA1	Fructose 1,6-bisphosphate aldolase, required for glycolysis and gluconeogenesis; catalyzes conversion of fructose 1,6 bisphosphate to glyceraldehyde-3-P and dihydroxyacetone-P; locates to mitochondrial outer surface upon oxidative stress
YKR055W		1.01975	0.612	RHO4	Non-essential small GTPase of the Rho/Rac subfamily of Ras-like proteins, likely to be involved in the establishment of cell polarity
YML018C		1.01575	0.357		Putative protein of unknown function; green fluorescent protein (GFP)-fusion protein localizes to the membrane of the vacuole
YHR147C	4.16869	0.9975	0.203	MRPL6	Mitochondrial ribosomal protein of the large subunit
YPR037C		0.9935	0.461	ERV2	Flavin-linked sulfhydryl oxidase localized to the endoplasmic reticulum lumen, involved in disulfide bond formation within the ER
YHL048W		0.99232	0.503	COS8	Nuclear membrane protein, member of the DUP380 subfamily of conserved, often subtelomerically-encoded proteins; regulation suggests a potential role in the unfolded protein response
YGR149W	-2.14991	0.96825	0.286		Hypothetical ORF
YDL079C		0.9615	0.16	MRK1	Glycogen synthase kinase 3 (GSK-3) homolog; one of four GSK-3 homologs in S. cerevisiae that function to activate Msn2p-dependent transcription of stress responsive genes and that function in protein degradation
YOR274W		0.96075	0.184	MOD5	Delta 2-isopentenyl pyrophosphate:tRNA isopentenyl transferase, required for biosynthesis of the modified base isopentenyladenosine in mitochondrial and cytoplasmic tRNAs; gene is nuclear and encodes two isozymic forms
YGR295C		0.951	0.3495	COS6	Protein of unknown function, member of the DUP380 subfamily of conserved, often subtelomerically-encoded proteins
YER034W		0.95075	0.1555		Putative protein of unknown function
YNL146W		0.94875	0.365		Putative protein of unknown function
YER077C		0.94325	0.1765		Putative protein of unknown function; green fluorescent protein (GFP)-fusion protein localizes to the mitochondrion
YER043C		0.9405	0.44	SAH1	S-adenosyl-L-homocysteine hydrolase, catabolizes S-adenosyl-L-homocysteine which is formed after donation of the activated methyl group of S-adenosyl-L-methionine (AdoMet) to an acceptor
YGR255C		0.93725	0.483	COQ6	Putative flavin-dependent monooxygenase, involved in ubiquinone (Coenzyme Q) biosynthesis; localizes to the matrix face of the mitochondrial inner membrane in a large complex with other ubiquinone biosynthetic enzymes
YIL046W		0.935	-0.273	MET30	F-box protein containing five copies of the WD40 motif, controls cell cycle function, sulfur metabolism, and methionine biosynthesis as part of the ubiquitin ligase complex; interacts with and regulates Met4p, localizes within the nucleus
YLR252W		0.9295	0.3355		Dubious open reading frame unlikely to encode a protein, based on experimental and comparative sequence data; partially overlaps the verified gene SYM1, a mitochondrial protein involved in ethanol metabolism
YPL172C	2.91246	0.924	0.06	COX10	Heme A:farnesyltransferase, catalyzes the first step in the conversion of protoheme to the heme A prosthetic group required for cytochrome c oxidase activity; human ortholog is associated with mitochondrial disorders
YJL101C		0.91525	0.263	GSH1	Gamma glutamylcysteine synthetase catalyzes the first step in glutathione (GSH) biosynthesis; expression induced by oxidants, cadmium, and mercury
YIL155C		0.912	0.482	GUT2	Mitochondrial glycerol-3-phosphate dehydrogenase; expression is repressed by both glucose and cAMP and derepressed by non-fermentable carbon sources in a Snf1p, Rsf1p, Hap2/3/4/5 complex dependent manner
YPR201W		0.90475	-0.2605	ARR3	Arsenite transporter of the plasma membrane, required for resistance to arsenic compounds; transcription is activated by Arr1p in the presence of arsenite
YDR186C		-0.9	-0.6005		Putative protein of unknown function; may interact with ribosomes, based on co-purification experiments
YPR001W	5.56	-0.905	0.304	CIT3	Dual specificity mitochondrial citrate and methylcitrate synthase; catalyzes the condensation of acetyl-CoA and oxaloacetate to form citrate and that of propionyl-CoA and oxaloacetate to form 2-methylcitrate
YKR053C		-0.9075	-0.4635	YSR3	Dihydrosphingosine 1-phosphate phosphatase, membrane protein involved in sphingolipid metabolism; has similarity to Lcb3p
YOL027C		-0.91125	-0.6385	MDM38	Mitochondrial protein, forms a complex with Mba1p to facilitate recruitment of mRNA-specific translational activators to ribosomes
YAL064W		-0.912	-0.3495		Protein of unknown function; may interact with ribosomes, based on co-purification experiments
YJR030C		-0.9125	-0.6345		Putative protein of unknown function; expression repressed in carbon limited vs carbon replete chemostat cultures
YGR015C		-0.961	-0.337		Putative protein of unknown function; green fluorescent protein (GFP)-fusion protein localizes to the mitochondrion
YOL024W		-0.9695	-0.0695		Putative protein of unknown function; predicted to have thiol-disulfide oxidoreductase active site
YGL030W		-0.971	-0.2325	RPL30	Protein component of the large (60S) ribosomal subunit, has similarity to rat L30 ribosomal protein; involved in pre-rRNA processing in the nucleolus; autoregulates splicing of its transcript
YPL082C		-0.98425	-0.3065	MOT1	Essential abundant protein involved in regulation of transcription, removes Spt15p (TBP) from DNA via its C-terminal ATPase activity, forms a complex with TBP that binds TATA DNA with high affinity but with altered specificity
YDR407C		-0.988327	-0.378	TRS120	One of 10 subunits of the transport protein particle (TRAPP) complex of the cis-Golgi which mediates vesicle docking and fusion; involved in endoplasmic reticulum (ER) to Golgi membrane traffic
YMR232W		-0.991792	-0.464	FUS2	Cytoplasmic protein localized to the shmoo tip; required for the alignment of parental nuclei before nuclear fusion during mating
YBL095W		-0.996	-0.4875		Putative protein of unknown function; the authentic, non-tagged protein is detected in highly purified mitochondria in high-throughput studies
YIL037C		-1.01253	-0.097	PRM2	Pheromone-regulated protein, predicted to have 4 transmembrane segments and a coiled coil domain; regulated by Ste12p; required for efficient nuclear fusion
YBL103C		-1.01275	-0.6535	RTG3	Basic helix-loop-helix-leucine zipper (bHLH/Zip) transcription factor that forms a complex with another bHLH/Zip protein, Rtg1p, to activate the retrograde (RTG) and TOR pathways
YAR035W	21.262	-1.01375	0.06	YAT1	Outer mitochondrial carnitine acetyltransferase, minor ethanol-inducible enzyme involved in transport of activated acyl groups from the cytoplasm into the mitochondrial matrix; phosphorylated
YKL101W		-1.01758	-0.6895	HSL1	Nim1p-related protein kinase that regulates the morphogenesis and septin checkpoints; associates with the assembled septin filament; required along with Hsl7p for bud neck recruitment, phosphorylation, and degradation of Swe1p
YPL255W		-1.01875	-0.366	BBP1	Protein required for the spindle pole body (SPB) duplication, localized at the central plaque periphery; forms a complex with a nuclear envelope protein Mps2p and SPB components Spc29p and Kar1p; required for mitotic functions of Cdc5p
YFR005C		-1.03075	-0.341	SAD1	Conserved zinc-finger domain protein involved in pre-mRNA splicing, required for assembly of U4 snRNA into the U4/U6 particle
YMR247C		-1.0335	-0.891	RKR1	RING domain E3 ubiquitin ligase; involved in the ubiquitin-mediated degradation of non-stop proteins; functional connections to chromatin modification; nuclear protein that also co-localizes with ribosomes; homolog of mouse listerin
YER157W		-1.041	-0.48	COG3	Essential component of the conserved oligomeric Golgi complex (Cog1p through Cog8p), a cytosolic tethering complex that functions in protein trafficking to mediate fusion of transport vesicles to Golgi compartments
YEL028W		-1.04425	-0.556		Hypothetical ORF
YCR106W		-1.0485	0.236	RDS1	Zinc cluster transcription factor involved in conferring resistance to cycloheximide
YBR023C	-2.62678	-1.0605	-0.605	CHS3	Chitin synthase III, catalyzes the transfer of N-acetylglucosamine (GlcNAc) to chitin; required for synthesis of the majority of cell wall chitin, the chitin ring during bud emergence, and spore wall chitosan
YBR043C		-1.074	-0.0995		Protein of unknown function, may have a role in drug resistance
YAL019W		-1.09775	0.997	FUN30	Conserved member of the Snf2p family with ATP-dependent chromatin remodeling activity; has a role in silencing; potential Cdc28p substrate; authentic, non-tagged protein is detected in purified mitochondria in high-throughput studies
YEL022W		-1.10709	-0.76	GEA2	Guanine nucleotide exchange factor for ADP ribosylation factors (ARFs), involved in vesicular transport between the Golgi and ER, Golgi organization, and actin cytoskeleton organization; similar to but not functionally redundant with Gea1p
YCR089W		-1.12125	-0.364	FIG2	Cell wall adhesin, expressed specifically during mating; may be involved in maintenance of cell wall integrity during mating
YMR066W		-1.1295	-0.249	SOV1	Mitochondrial protein of unknown function
YLR456W		-1.15275	-0.32		Putative protein of unknown function; null mutant displays increased resistance to antifungal agents gliotoxin, cycloheximide and H2O2
YCR102W-A		-1.18172	0.0185		Dubious open reading frame unlikely to encode a protein
YEL064C		-1.18575	-0.2175	AVT2	Putative transporter, member of a family of seven S. cerevisiae genes (AVT1-7) related to vesicular GABA-glycine transporters
YBR045C		-1.21875	1.016	GIP1	Meiosis-specific regulatory subunit of the Glc7p protein phosphatase, regulates spore wall formation and septin organization, required for expression of some late meiotic genes and for normal localization of Glc7p
YGL183C		-1.2194	-0.276	MND1	Protein required for recombination and meiotic nuclear division; forms a complex with Hop2p, which is involved in chromosome pairing and repair of meiotic double-strand breaks
YER065C	64.23	-1.22	-0.019	ICL1	Isocitrate lyase, catalyzes the formation of succinate and glyoxylate from isocitrate, a key reaction of the glyoxylate cycle; expression of ICL1 is induced by growth on ethanol and repressed by growth on glucose
YBR148W		-1.2285	0.609	YSW1	Protein required for normal prospore membrane formation; interacts with Gip1p, which is the meiosis-specific regulatory subunit of the Glc7p protein phosphatase; expressed specifically in spores and localizes to the prospore membrane
YFR028C		-1.273	-0.881	CDC14	Protein phosphatase required for mitotic exit; located in the nucleolus until liberated by the FEAR and Mitotic Exit Network in anaphase, enabling it to act on key substrates to effect a decrease in CDK/B-cyclin activity and mitotic exit
YMR019W		-1.273	-0.5675	STB4	Protein that binds Sin3p in a two-hybrid assay; contains a Zn(II)2Cys6 zinc finger domain characteristic of DNA-binding proteins; computational analysis suggests a role in regulation of expression of genes encoding transporters
YIL080W		-1.27825	-0.451		TyB Gag-Pol protein; proteolytically processed to make the Gag, RT, PR, and IN proteins that are required for retrotransposition
YMR061W		-1.285	-0.4045	RNA14	Cleavage and polyadenylation factor I (CF I) component involved in cleavage and polyadenylation of mRNA 3' ends; bridges interaction between Rna15p and Hrp1p in the CF I complex
YCR107W		-1.28775	0.1975	AAD3	Putative aryl-alcohol dehydrogenase with similarity to P. chrysosporium aryl-alcohol dehydrogenase; mutational analysis has not yet revealed a physiological role
YDR179W-A		-1.289	0.559		Putative protein of unknown function
YBR190W		-1.31737	-0.071		Protein required for cell viability
YGR198W		-1.33325	-0.689	YPP1	Cargo-transport protein involved in endocytosis; interacts with phosphatidylinositol-4-kinase Stt4; GFP-fusion protein localizes to the cytoplasm; YGR198W is an essential gene
YCR100C	-3.77057	-1.3505	-1.316		Hypothetical ORF
YKR104W		-1.37375	-0.373		Putative transporter of the multidrug resistance-associated protein (MRP) subfamily
YIL082W		-1.38225	-0.567		Retrotransposon TYA Gag gene
YGL032C	-5.8016	-1.38825	0.1325	AGA2	Adhesion subunit of a-agglutinin of a-cells, C-terminal sequence acts as a ligand for alpha-agglutinin (Sag1p) during agglutination, modified with O-linked oligomannosyl chains, linked to anchorage subunit Aga1p via two disulfide bonds
YLR217W		-1.46025	-0.596		Dubious open reading frame
YKL155C		-1.6545	0.2815	RSM22	Mitochondrial ribosomal protein of the small subunit; also predicted to be an S-adenosylmethionine-dependent methyltransferase
YBR047W		-1.68975	-0.22	FMP23	Putative protein of unknown function; proposed to be involved in iron or copper homeostasis; the authentic, non-tagged protein is detected in highly purified mitochondria in high-throughput studies
YCL027W		-1.90125	-0.4775	FUS1	Membrane protein localized to the shmoo tip, required for cell fusion; expression regulated by mating pheromone; proposed to coordinate signaling, fusion, and polarization events required for fusion; potential Cdc28p substrate
YBR081C		-1.926	-0.2105	SPT7	Subunit of the SAGA transcriptional regulatory complex, involved in proper assembly of the complex; also present as a C-terminally truncated form in the SLIK/SALSA transcriptional regulatory complex
YBR074W		-1.943	-0.6215		Putative metalloprotease
YBL098W		-2.075	0.3235	BNA4	Kynurenine 3-mono oxygenase, required for the de novo biosynthesis of NAD from tryptophan via kynurenine; expression regulated by Hst1p; putative therapeutic target for Huntington disease
YHR022C		-2.11121	-0.457		Putative protein of unknown function; YHR022C is not an essential gene

## Sheet: both
Table S1. Lists of genes with significant expression variations. The criteria used to select these genes can be found in the material and methods. There are three sheets corresponding to the following categories: gene changing expression 1- only in formic acid, 2- only in glucose or 3- in both glucose and formic acid. Column 1: ORF ID, column 2: fold change in acetate compared with glucose (data …
ORF ID	Fold change in acetate (Paiva et al., Yeast 2004)	Glucose log(dhh1/wt)	formic log(dhh1/wt)	Name	Annotation
YBR117C		3.42225	2.662	TKL2	Transketolase, similar to Tkl1p; catalyzes conversion of xylulose-5-phosphate and ribose-5-phosphate to sedoheptulose-7-phosphate and glyceraldehyde-3-phosphate in the pentose phosphate pathway; needed for synthesis of aromatic amino acids
YHR096C	6.29369	3.28968	3.036	HXT5	Hexose transporter with moderate affinity for glucose, induced in the presence of non-fermentable carbon sources, induced by a decrease in growth rate, contains an extended N-terminal domain relative to other HXTs
YDR070C		3.245	3.41875	FMP16	Putative protein of unknown function; proposed to be involved in responding to conditions of stress; the authentic, non-tagged protein is detected in highly purified mitochondria in high-throughput studies
YPL054W		2.9845	3.26975	LEE1	Zinc-finger protein of unknown function
YDL223C		2.9565	3.1005	HBT1	Substrate of the Hub1p ubiquitin-like protein that localizes to the shmoo tip (mating projection); mutants are defective for mating projection formation, thereby implicating Hbt1p in polarized cell morphogenesis
YML123C		2.952	0.76775	PHO84	High-affinity inorganic phosphate (Pi) transporter and low-affinity manganese transporter; regulated by Pho4p and Spt7p; mutation confers resistance to arsenate; exit from the ER during maturation requires Pho86p
YMR169C		2.93925	2.93825	ALD3	Cytoplasmic aldehyde dehydrogenase, involved in beta-alanine synthesis; uses NAD+ as the preferred coenzyme; very similar to Ald2p; expression is induced by stress and repressed by glucose
YGR256W		2.7625	2.514	GND2	6-phosphogluconate dehydrogenase (decarboxylating), catalyzes an NADPH regenerating reaction in the pentose phosphate pathway; required for growth on D-glucono-delta-lactone
YGL222C		2.60475	2.11925	EDC1	RNA-binding protein, activates mRNA decapping directly by binding to the mRNA substrate and enhancing the activity of the decapping proteins Dcp1p and Dcp2p; has a role in translation during heat stress
YGR055W	3.4042	2.59485	1.68125	MUP1	High affinity methionine permease, integral membrane protein with 13 putative membrane-spanning regions; also involved in cysteine uptake
YOL151W		2.546	1.33825	GRE2	NADPH-dependent methylglyoxal reductase (D-lactaldehyde dehydrogenase); stress induced (osmotic, ionic, oxidative, heat shock and heavy metals); regulated by the HOG pathway
YDL222C		2.487	2.96025	FMP45	Integral membrane protein localized to mitochondria (untagged protein); required for sporulation and maintaining sphingolipid content; has sequence similarity to SUR7 and YNL194C
YGR146C		2.47225	1.37575	ECL1	Protein of unknown function, affects chronological lifespan; induced by iron homeostasis transcription factor Aft2p; multicopy suppressor of temperature sensitive hsf1 mutant; induced by treatment with 8-methoxypsoralen and UVA irradiation
YGL121C		2.47225	2.9285	GPG1	Proposed gamma subunit of the heterotrimeric G protein that interacts with the receptor Gpr1p; involved in regulation of pseudohyphal growth; requires Gpb1p or Gpb2p to interact with Gpa2p; overproduction causes prion curing
YDR502C		2.46475	1.628	SAM2	S-adenosylmethionine synthetase, catalyzes transfer of the adenosyl group of ATP to the sulfur atom of methionine; one of two differentially regulated isozymes (Sam1p and Sam2p)
YHR104W		2.419	1.6175	GRE3	Aldose reductase involved in methylglyoxal, d-xylose, arabinose, and galactose metabolism; stress induced (osmotic, ionic, oxidative, heat shock, starvation and heavy metals); regulated by the HOG pathway
YER042W		2.41825	1.98475	MXR1	Methionine-S-sulfoxide reductase, involved in the response to oxidative stress; protects iron-sulfur clusters from oxidative inactivation along with MXR2; involved in the regulation of lifespan
YBL049W		2.40075	1.62075	MOH1	Protein of unknown function, has homology to kinase Snf7p; not required for growth on nonfermentable carbon sources; essential for survival in stationary phase
YGR248W		2.39575	2.5985	SOL4	6-phosphogluconolactonase
YOL084W		2.3765	2.2035	PHM7	Protein of unknown function, expression is regulated by phosphate levels; green fluorescent protein (GFP)-fusion protein localizes to the cell periphery and vacuole
YGR043C		2.3455	2.463	NQM1	Transaldolase of unknown function; transcription is repressed by Mot1p and induced by alpha-factor and during diauxic shift
YCR083W		2.3115	2.17125	TRX3	Mitochondrial thioredoxin, highly conserved oxidoreductase required to maintain the redox homeostasis of the cell, forms the mitochondrial thioredoxin system with Trr2p, redox state is maintained by both Trr2p and Glr1p
YOR178C		2.25013	1.8945	GAC1	Regulatory subunit for Glc7p type-1 protein phosphatase (PP1), tethers Glc7p to Gsy2p glycogen synthase, binds Hsf1p heat shock transcription factor, required for induction of some HSF-regulated genes under heat shock
YAL061W		2.22725	2.37325	BDH2	Putative medium-chain alcohol dehydrogenase with similarity to BDH1; transcription induced by constitutively active PDR1 and PDR3
YMR118C		2.21975	1.61894		Protein of unknown function with similarity to succinate dehydrogenase cytochrome b subunit
YOR161C	-2.58424	2.21675	1.3275	PNS1	Protein of unknown function; has similarity to Torpedo californica tCTL1p, which is postulated to be a choline transporter, neither null mutation nor overexpression affects choline transport
YGR087C	-2.94744	2.21225	1.74425	PDC6	Minor isoform of pyruvate decarboxylase, decarboxylates pyruvate to acetaldehyde, involved in amino acid catabolism; transcription is glucose- and ethanol-dependent, and is strongly induced during sulfur limitation
YMR175W		2.1895	2.52825	SIP18	Phospholipid-binding hydrophilin with a role in dessication resistance; expression is induced by osmotic stress
YDR034W-B		2.18225	1.8205		Predicted tail-anchored plasma membrane protein containing a conserved CYSTM module; related proteins in other organisms may be involved in response to stress; green fluorescent protein (GFP)-fusion protein localizes to the cell periphery
YBR116C		2.1785	2.9215		Dubious open reading frame unlikely to encode a protein, based on available experimental and comparative sequence data; partially overlaps the verified gene TKL2
YPL186C		2.15575	2.41275	UIP4	Protein that interacts with Ulp1p, a Ubl (ubiquitin-like protein)-specific protease for Smt3p protein conjugates; detected in a phosphorylated state in the mitochondrial outer membrane; also detected in ER and nuclear envelope
YJR010W	-2.51923	2.1535	1.21677	MET3	ATP sulfurylase, catalyzes the primary step of intracellular sulfate activation, essential for assimilatory reduction of sulfate to sulfide, involved in methionine metabolism
YNL195C		2.11725	3.02575		Putative protein of unknown function; shares a promoter with YNL194C; the authentic, non-tagged protein is detected in highly purified mitochondria in high-throughput studies
YDL204W		1.99195	2.991	RTN2	Protein of unknown function; has similarity to mammalian reticulon proteins; member of the RTNLA (reticulon-like A) subfamily
YJR096W		1.9755	1.90775		Putative xylose and arabinose reductase; member of the aldo-keto reductase (AKR) family; GFP-fusion protein is induced in response to the DNA-damaging agent MMS
YBL064C	2.69346	1.96575	1.87925	PRX1	Mitochondrial peroxiredoxin (1-Cys Prx) with thioredoxin peroxidase activity, has a role in reduction of hydroperoxides; reactivation requires Trr2p and glutathione; induced during respiratory growth and oxidative stress; phosphorylated
YKR076W		1.9555	1.81675	ECM4	Omega class glutathione transferase; not essential; similar to Ygr154cp; green fluorescent protein (GFP)-fusion protein localizes to the cytoplasm
YGR052W		1.9445	1.7455	FMP48	Putative protein of unknown function; the authentic, non-tagged protein is detected in highly purified mitochondria in high-throughput studies; induced by treatment with 8-methoxypsoralen and UVA irradiation
YNL160W		1.93175	2.094	YGP1	Cell wall-related secretory glycoprotein; induced by nutrient deprivation-associated growth arrest and upon entry into stationary phase; may be involved in adaptation prior to stationary phase entry; has similarity to Sps100p
YNL015W		1.9305	2.486	PBI2	Cytosolic inhibitor of vacuolar proteinase B (PRB1), required for efficient vacuole inheritance; with thioredoxin forms protein complex LMA1, which assists in priming SNARE molecules and promotes vacuole fusion
YJL153C		1.905	1.6066	INO1	nositol-3-phosphate synthase, involved in synthesis of inositol phosphates and inositol-containing phospholipids; transcription is coregulated with other phospholipid biosynthetic genes by Ino2p and Ino4p, which bind the UASINO DNA element
YMR090W		1.86875	1.80675		Putative protein of unknown function with similarity to DTDP-glucose 4,6-dehydratases; GFP-fusion protein localizes to the cytoplasm; up-regulated in response to the fungicide mancozeb; not essential for viability
YOR027W		1.84225	2.36325	STI1	heat shock protein also induced by canavanine and entry into stationary phase
YNL200C		1.835	1.856		Putative protein of unknown function; the authentic, non-tagged protein is detected in highly purified mitochondria in high-throughput studies
YBR169C		1.83225	1.7095	SSE2	Member of the heat shock protein 70 (HSP70) family; may be involved in protein folding; localized to the cytoplasm; highly homologous to the heat shock protein Sse1p
YOR374W		1.82715	3.028	ALD4	Mitochondrial aldehyde dehydrogenase, required for growth on ethanol and conversion of acetaldehyde to acetate; phosphorylated; activity is K+ dependent; utilizes NADP+ or NAD+ equally as coenzymes; expression is glucose repressed
YER026C		1.81925	2.0205	CHO1	Phosphatidylserine synthase, functions in phospholipid biosynthesis; catalyzes the reaction CDP-diaclyglycerol + L-serine = CMP + L-1-phosphatidylserine, transcriptionally repressed by myo-inositol and choline
YBL075C		1.812	1.48675	SSA3	ATPase involved in protein folding and the response to stress; plays a role in SRP-dependent cotranslational protein-membrane targeting and translocation; member of the heat shock protein 70 (HSP70) family; localized to the cytoplasm
YMR297W		1.79075	2.04475	PRC1	Vacuolar carboxypeptidase Y (proteinase C; CPY), broad-specificity C-terminal exopeptidase involved in non-specific protein degradation in the vacuole; member of the serine carboxypeptidase family
YER054C		1.7875	1.0885	GIP2	Putative regulatory subunit of the protein phosphatase Glc7p, involved in glycogen metabolism; contains a conserved motif (GVNK motif) that is also found in Gac1p, Pig1p, and Pig2p
YLR270W		1.78225	1.22775	DCS1	Non-essential hydrolase involved in mRNA decapping, may function in a feedback mechanism to regulate deadenylation, contains pyrophosphatase activity andJa HIT (histidine triad)Jmotif; interacts with neutral trehalase Nth1pJJ
YER121W		1.7745	1.33225		Putative protein of unknown function; may be involved in phosphatase regulation and/or generation of precursor metabolites and energy
YIR038C		1.772	0.902482	GTT1	ER associated glutathione S-transferase capable of homodimerization; expression induced during the diauxic shift and throughout stationary phase; functional overlap with Gtt2p, Grx1p, and Grx2p
YPL119C		1.75125	0.8405	DBP1	Putative ATP-dependent RNA helicase of the DEAD-box protein family; mutants show reduced stability of the 40S ribosomal subunit scanning through 5' untranslated regions of mRNAs
YAL067C		1.73	1.80975	SEO1	Putative permease, member of the allantoate transporter subfamily of the major facilitator superfamily; mutation confers resistance to ethionine sulfoxide
YKL001C	-2.73062	1.729	1.075	MET14	Adenylylsulfate kinase, required for sulfate assimilation and involved in methionine metabolism
YLL061W		1.72763	0.900642	MMP1	High-affinity S-methylmethionine permease, required for utilization of S-methylmethionine as a sulfur source; has similarity to S-adenosylmethionine permease Sam3p
YJR073C		1.6845	1.18975	OPI3	Phospholipid methyltransferase (methylene-fatty-acyl-phospholipid synthase), catalyzes the last two steps in phosphatidylcholine biosynthesi
YLR180W	-4.60773	1.67525	0.98375	SAM1	S-adenosylmethionine synthetase, catalyzes transfer of the adenosyl group of ATP to the sulfur atom of methionine; one of two differentially regulated isozymes (Sam1p and Sam2p)
YLR312C	3.4295	1.664	1.58975		Putative protein of unknown function
YGL156W		1.655	1.63625	AMS1	Vacuolar alpha mannosidase, involved in free oligosaccharide (fOS) degradation; delivered to the vacuole in a novel pathway separate from the secretory pathway
YHR176W		1.654	0.8435	FMO	Flavin-containing monooxygenase, localized to the cytoplasmic face of the ER membrane; catalyzes oxidation of biological thiols to maintain the ER redox buffer ratio for correct folding of disulfide-bonded proteins
YDR214W		1.6415	1.639	AHA1	Hsp90 system cochaperone; Aha1 binds to the middle domain of Hsp90 and improves client protein activation in vivo
YKR093W		1.63708	0.982	PTR2	Integral membrane peptide transporter, mediates transport of di- and tri-peptides; conserved protein that contains 12 transmembrane domains; PTR2 expression is regulated by the N-end rule pathway via repression by Cup9p
YOR173W		1.63175	1.78725	DCS2	Non-essential, stress induced regulatory protein; modulates m7G-oligoribonucleotide metabolism; inhibits Dcs1p; regulated by Msn2p, Msn4p, and the Ras-cAMP-cAPK signaling pathway; mutant has increased aneuploidy tolerance
YGR157W		1.63075	1.18625	CHO2	Phosphatidylethanolamine methyltransferase (PEMT), catalyzes the first step in the conversion of phosphatidylethanolamine to phosphatidylcholine during the methylation pathway of phosphatidylcholine biosynthesis
YLR297W	2.51143	1.61375	1.427		Putative protein of unknown function; green fluorescent protein (GFP)-fusion protein localizes to the vacuole; YLR297W is not an essential gene; induced by treatment with 8-methoxypsoralen and UVA irradiation
YMR196W		1.60325	1.4695		Putative protein of unknown function; green fluorescent protein (GFP)-fusion protein localizes to the cytoplasm; YMR196W is not an essential gene
YBL048W		1.60175	0.917	RRT1	Identified in a screen for mutants with increased levels of rDNA transcription; dubious open reading frame unlikely to encode a protein, based on experimental and comparative sequence data
YPL171C		1.5905	1.42937	OYE3	Conserved NADPH oxidoreductase containing flavin mononucleotide (FMN), homologous to Oye2p with different ligand binding and catalytic properties; has potential roles in oxidative stress response and programmed cell death
YPL154C		1.5815	1.599	PEP4	Vacuolar aspartyl protease (proteinase A), required for the posttranslational precursor maturation of vacuolar proteinases; important for protein turnover after oxidative damage; synthesized as a zymogen, self-activates
YIL101C		1.57675	1.17175	XBP1	Transcriptional repressor that binds to promoter sequences of the cyclin genes, CYS3, and SMF2; expression is induced by stress or starvation during mitosis, and late in meiosis; member of the Swi4p/Mbp1p family; potential Cdc28p substrate
YKL151C		1.566	1.77375		Putative protein of unknown function; YKL151C promoter contains STREs (stress response elements) and expression is induced by heat shock or methyl methanesulfonate; green fluorescent protein (GFP)-fusion protein localizes to the cytoplasm
YNL194C	8.7619	1.5625	2.403		Integral membrane protein required for sporulation and plasma membrane sphingolipid content; has sequence similarity to SUR7 and FMP45; GFP-fusion protein is induced in response to the DNA-damaging agent MMS
YHR008C		1.55925	1.664	SOD2	Mitochondrial manganese superoxide dismutase, protects cells against oxygen toxicity; phosphorylate
YHR092C	3.30617	1.55279	1.51475	HXT4	High-affinity glucose transporter of the major facilitator superfamily, expression is induced by low levels of glucose and repressed by high levels of glucose
YKL201C		1.55	0.80675	MNN4	Putative positive regulator of mannosylphosphate transferase (Mnn6p), involved in mannosylphosphorylation of N-linked oligosaccharides; expression increases in late-logarithmic and stationary growth phases
YMR323W	-3.00283	1.5465	1.2145	ERR3	Protein of unknown function, has similarity to enolases
YLL062C		1.545	1.457	MHT1	S-methylmethionine-homocysteine methyltransferase, functions along with Sam4p in the conversion of S-adenosylmethionine (AdoMet) to methionine to control the methionine/AdoMet ratio
YPL222W		1.534	0.838338	FMP40	Putative protein of unknown function; proposed to be involved in responding to environmental stresses; the authentic, non-tagged protein is detected in highly purified mitochondria in high-throughput studies
YMR186W		1.53075	1.83475	HSC82	Cytoplasmic chaperone of the Hsp90 family, redundant in function and nearly identical with Hsp82p, and together they are essential; expressed constitutively at 10-fold higher basal levels than HSP82 and induced 2-3 fold by heat shock
YPR184W		1.52825	1.36134	GDB1	Glycogen debranching enzyme; the enzyme that debranches the glycogen having a glucanotranferase + 1-6amyloglucosidase activity
YIL124W		1.52725	1.10725	AYR1	NADPH-dependent 1-acyl dihydroxyacetone phosphate reductase found in lipid particles, ER, and mitochondrial outer membrane; involved in phosphatidic acid biosynthesis; required for spore germination; capable of metabolizing steroid hormones
YKL026C		1.5215	1.735	GPX1	Phospholipid hydroperoxide glutathione peroxidase induced by glucose starvation that protects cells from phospholipid hydroperoxides and nonphospholipid peroxides during oxidative stress
YAL012W		1.513	1.05875	CYS3	Cystathionine gamma-lyase, catalyzes one of the two reactions involved in the transsulfuration pathway that yields cysteine from homocysteine with the intermediary formation of cystathionine
YPR158W		1.51125	0.635892	CUR1	Protein of unknown function involved in destabilization of [URE3] prions; similar in sequence to Btn2p
YFL054C		1.51	0.852		Putative channel-like prote
YBR029C		1.50975	0.792173	CDS1	Phosphatidate cytidylyltransferase (CDP-diglyceride synthetase); an enzyme that catalyzes that conversion of CTP + phosphate into diphosphate + CDP-diaclglyerol, a critical step in the synthesis of all major yeast phospholipids
YDL024C		1.48925	0.605899	DIA3	Protein of unknown function, involved in invasive and pseudohyphal growth
YPL106C		1.4885	1.62938	SSE1	ATPase that is a component of the heat shock protein Hsp90 chaperone complex; binds unfolded proteins; member of the heat shock protein 70 (HSP70) family; localized to the cytoplasm
YKR049C		1.4865	1.1913	FMP46	Putative redox protein containing a thioredoxin fold; the authentic, non-tagged protein is detected in highly purified mitochondria in high-throughput studies
YDR032C		1.4845	1.59025	PST2	Protoplasts-SecreTed protein; the gene product was detected among the proteins secreted by regenerating protoplasts
YPR030W		1.48125	1.0165	CSR2	Nuclear protein proposed to regulate utilization of nonfermentable carbon sources and endocytosis of plasma membrane proteins; overproduction suppresses chs5 spa2 lethality at high temp; ubiquitinated by Rsp5p, deubiquitinated by Ubp2p
YGL158W		1.46857	0.625435	RCK1	Protein kinase involved in the response to oxidative stress; identified as suppressor of S. pombe cell cycle checkpoint mutations
YMR250W	-2.02011	1.467	1.6445	GAD1	Glutamate decarboxylase, converts glutamate into gamma-aminobutyric acid (GABA) during glutamate catabolism; involved in response to oxidative stress
YML035C		1.464	0.85	AMD1	AMP deaminase, tetrameric enzyme that catalyzes the deamination of AMP to form IMP and ammonia; may be involved in regulation of intracellular adenine nucleotide pools
YER169W		1.46275	0.859968	RPH1	JmjC domain-containing histone demethylase which can specifically demethylate H3K36 tri- and dimethyl modification states; transcriptional repressor of PHR1; Rph1p phosphorylation during DNA damage is under control of the MEC1-RAD53 pathway
YNL202W		1.45775	1.32533	SPS19	Peroxisomal 2,4-dienoyl-CoA reductase, auxiliary enzyme of fatty acid beta-oxidation; homodimeric enzyme required for growth and sporulation on petroselineate medium; expression induced during late sporulation and in the presence of oleate
YPL230W		1.43175	1.33953	USV1	Putative transcription factor containing a C2H2 zinc finger; mutation affects transcriptional regulation of genes involved in growth on non-fermentable carbon sources, response to salt stress and cell wall biosynthesis
YMR170C		1.4245	1.20683	ALD2	Cytoplasmic aldehyde dehydrogenase, involved in ethanol oxidation and beta-alanine biosynthesis; uses NAD+ as the preferred coenzyme; expression is stress induced and glucose repressed; very similar to Ald3p
YMR174C		1.41825	1.41825	PAI3	Cytoplasmic proteinase A (Pep4p) inhibitor, dependent on Pbs2p and Hog1p protein kinases for osmotic induction; intrinsically unstructured, N-terminal half becomes ordered in the active site of proteinase A upon contact
YHL024W		1.417	0.6855	RIM4	Putative RNA-binding protein required for the expression of early and middle sporulation genes
YHR112C		1.41675	1.11175		Putative protein of unknown function; green fluorescent protein (GFP)-fusion protein localizes to the cytoplasm
YIR036C		1.40725	1.24617	IRC24	Putative benzil reductase;(GFP)-fusion protein localizes to the cytoplasm and is induced by the DNA-damaging agent MMS; sequence similarity with short-chain dehydrogenase/reductases; null mutant has increased spontaneous Rad52p foci
YIR037W		1.40525	0.814	HYR1	Thiol peroxidase that functions as a hydroperoxide receptor to sense intracellular hydroperoxide levels and transduce a redox signal to the Yap1p transcription factor
YPR172W		1.3995	1.504		Protein of unknown function, transcriptionally activated by Yrm1p along with genes involved in multidrug resistance
YMR107W		1.39707	2.74875	SPG4	Protein required for survival at high temperature during stationary phase; not required for growth on nonfermentable carbon sources
YOR277C		1.392	1.42225		Dubious open reading frame unlikely to encode a protein, based on available experimental and comparative sequence data; almost completely overlaps the verified gene CAF20
YJL026W		1.38875	1.41569	RNR2	Ribonucleotide-diphosphate reductase (RNR), small subunit; the RNR complex catalyzes the rate-limiting step in dNTP synthesis and is regulated by DNA replication and DNA damage checkpoint pathways via localization of the small subunits
YPL017C		1.38375	0.901802	IRC15	Microtubule associated protein; regulates microtubule dynamics; required for accurate meiotic chromosome segregation; null mutant displays large budded cells due to delayed mitotic progression, increased levels of spontaneous Rad52 foci
YDR399W		1.37475	0.80325	HPT1	Dimeric hypoxanthine-guanine phosphoribosyltransferase, catalyzes the formation of both inosine monophosphate and guanosine monophosphate; mutations in the human homolog HPRT1 can cause Lesch-Nyhan syndrome and Kelley-Seegmiller syndrome
YHR138C		1.37025	1.974		Putative protein of unknown function; has similarity to Pbi2p; double null mutant lacking Pbi2p and Yhr138p exhibits highly fragmented vacuoles
YLR151C	2.55439	1.3575	0.608808	PCD1	Peroxisomal nudix pyrophosphatase with specificity for coenzyme A and CoA derivatives, may function to remove potentially toxic oxidized CoA disulfide from peroxisomes to maintain the capacity for beta-oxidation of fatty acids
YAL008W		1.35525	1.41075	FUN14	Protein of unknown function
YIL070C	5.45125	1.345	1.073	MAM33	Acidic protein of the mitochondrial matrix involved in oxidative phosphorylation; related to the human complement receptor gC1q-R
YHR209W		1.34025	0.91825	CRG1	mRNA binding protein and putative S-adenosylmethionine-dependent methyltransferase; mediates cantharidin resistance
YER094C		1.33825	1.0145	PUP3	Beta 3 subunit of the 20S proteasome involved in ubiquitin-dependent catabolism; human homolog is subunit C10
YDL021W		1.33225	1.3725	GPM2	Similar to GPM1 (phosphoglycerate mutase); converts 3-phosphoglycerate to 2-phosphoglycerate in glycolysis
YPL225W		1.324	1.25125		Protein of unknown function that may interact with ribosomes, based on co-purification experiments
YFL055W		1.3215	0.89975	AGP3	Low-affinity amino acid permease, may act to supply the cell with amino acids as nitrogen source in nitrogen-poor conditions; transcription is induced under conditions of sulfur limitation; plays a role in regulating Ty1 transposition
YOR289W		1.31625	1.338		Putative protein of unknown function; transcription induced by the unfolded protein response; green fluorescent protein (GFP)-fusion protein localizes to both the cytoplasm and the nucleus
YDL007W		1.31475	1.216	RPT2	One of six ATPases of the 19S regulatory particle of the 26S proteasome involved in the degradation of ubiquitinated substrates; required for normal peptide hydrolysis by the core 20S particle
YNL336W		1.313	1.02925	COS1	Protein of unknown function, member of the DUP380 subfamily of conserved, often subtelomerically-encoded proteins
YNL274C		1.303	1.21925	GOR1	Glyoxylate reductase; null mutation results in increased biomass after diauxic shift; the authentic, non-tagged protein is detected in highly purified mitochondria in high-throughput studies
YIL136W		1.30075	2.20975	OM45	Protein of unknown function, major constituent of the mitochondrial outer membrane; located on the outer (cytosolic) face of the outer membrane
YNR073C		1.299	1.317		Putative mannitol dehydrogenase
YIL087C		1.29675	1.15173	AIM19	Putative protein of unknown function; the authentic, non-tagged protein is detected in purified mitochondria in high-throughput studies; null mutant displays reduced respiratory growth
YLL023C		1.29025	1.558	POM33	Transmembrane nucleoporin involved in nuclear pore complex (NPC) distribution, assembly or stabilization; highly conserved across species, orthologous to human TMEM33 and paralogous to Per33p
YPR127W		1.28875	0.93375		Protein of unknown function, differentially expressed during alcoholic fermentation; expression activated by transcription factor YRM1/YOR172W; green fluorescent protein (GFP)-fusion protein localizes to both the cytoplasm and the nucleus
YBR241C		1.28525	0.68075		Putative transporter, member of the sugar porter family; green fluorescent protein (GFP)-fusion protein localizes to the vacuolar membrane; YBR241C is not an essential gene
YBR026C		1.28425	1.3835	ETR1	2-enoyl thioester reductase, member of the medium chain dehydrogenase/reductase family; localized to in mitochondria, where it has a probable role in fatty acid synthesis
YMR105C		1.27675	1.62908	PGM2	Phosphoglucomutase, catalyzes the conversion from glucose-1-phosphate to glucose-6-phosphate, which is a key step in hexose metabolism; functions as the acceptor for a Glc-phosphotransferase
YOR007C		1.2535	1.287	SGT2	Glutamine-rich cytoplasmic protein that serves as a scaffold for binding Get4/5p and other proteins required to mediate posttranslational insertion of tail-anchored proteins into the ER membrane; has similarity to human cochaperone SGT
YDR216W	10.3816	1.25202	1.30975	ADR1	Carbon source-responsive zinc-finger transcription factor, required for transcription of the glucose-repressed gene ADH2, of peroxisomal protein genes, and of genes required for ethanol, glycerol, and fatty acid utilization
YJL001W		1.23075	0.88	PRE3	Beta 1 subunit of the 20S proteasome, responsible for cleavage after acidic residues in peptides
YBR149W		1.22801	1.0085	ARA1	NADP+ dependent arabinose dehydrogenase, involved in carbohydrate metabolism; purified as homodimer; naturally occurs with a N-terminus degradation product
YMR322C	-2.52245	1.22175	0.99075	SNO4	Protein of unknown function, computational analysis of large-scale protein-protein interaction data suggests a possible role in pyridoxine metabolism
YOR391C	-2.25339	1.22125	0.67425	HSP33	Possible chaperone and cysteine protease with similarity to E. coli Hsp31 and S. cerevisiae Hsp31p, Hsp32p, and Sno4p; member of the DJ-1/ThiJ/PfpI superfamily, which includes human DJ-1 involved in Parkinson's disease
YDR453C		1.21975	1.1485	TSA2	thioredoxin-peroxidase (TPx); reduces H2O2 and alkyl hydroperoxides with the use of hydrogens provided by thioredoxin, thioredoxin reductase, and NADPH
YDL048C		1.21725	1.15725	STP4	Protein containing a Kruppel-type zinc-finger domain; has similarity to Stp1p, Stp2p, and Stp3p
YMR276W	2.33157	1.21725	1.1765	DSK2	Nuclear-enriched ubiquitin-like polyubiquitin-binding protein, required for spindle pole body (SPB) duplication and for transit through the G2/M phase of the cell cycle, involved in proteolysis, interacts with the proteasome
YCL037C		1.2135	0.65725	SRO9	Associates with translating ribosomes; may function in the cytoplasm to modulate mRNA translation; may be involved in organization of actin filaments
YOR120W		1.20725	1.71175	GCY1	Putative NADP(+) coupled glycerol dehydrogenase, proposed to be involved in an alternative pathway for glycerol catabolism; also has mRNA binding activity; member of the aldo-keto reductase (AKR) family
YJR085C		1.202	1.59601		Putative protein of unknown function; GFP-fusion protein is induced in response to the DNA-damaging agent MMS; the authentic, non-tagged protein is detected in highly purified mitochondria in high-throughput studies
YDR394W		1.19975	0.9605	RPT3	One of six ATPases of the 19S regulatory particle of the 26S proteasome involved in the degradation of ubiquitinated substrates; substrate of N-acetyltransferase B
YLR311C		1.1995	1.15185		Dubious open reading frame unlikely to encode a protein
YGR201C		1.1985	1.739		Hypothetical ORF
YGR079W		1.1965	1.65025		Putative protein of unknown function; YGR079W is not an essential gene
YER142C		1.19175	0.86667	MAG1	3-methyl-adenine DNA glycosylase involved in protecting DNA against alkylating agents; initiates base excision repair by removing damaged bases to create abasic sites that are subsequently repaired
YML004C		1.191	1.66375	GLO1	Monomeric glyoxalase I, catalyzes the detoxification of methylglyoxal (a by-product of glycolysis) via condensation with glutathione to produce S-D-lactoylglutathione; expression regulated by methylglyoxal levels and osmotic stress
YHR152W		1.188	0.8265	SPO12	Nucleolar protein of unknown function, positive regulator of mitotic exit; involved in regulating release of Cdc14p from the nucleolus in early anaphase, may play similar role in meiosis
YJL212C		1.18475	0.953273	OPT1	Proton-coupled oligopeptide transporter of the plasma membrane; also transports glutathione and phytochelatin; member of the OPT family
YNL305C		1.1845	1.621		Putative protein of unknown function; green fluorescent protein (GFP)-fusion protein localizes to the vacuole; YNL305C is not an essential gene
YDL022W		1.18125	1.0652	GPD1	NAD-dependent glycerol-3-phosphate dehydrogenase, key enzyme of glycerol synthesis, essential for growth under osmotic stress; expression regulated by high-osmolarity glycerol response pathway; homolog of Gpd2p
YFL038C	2.30654	1.17425	0.8325	YPT1	Rab family GTPase, involved in the ER-to-Golgi step of the secretory pathway; complex formation with the Rab escort protein Mrs6p is required for prenylation of Ypt1p by protein geranylgeranyltransferase type II (Bet2p-Bet4p)
YML070W		1.159	1.12075	DAK1	Dihydroxyacetone kinase, required for detoxification of dihydroxyacetone (DHA); involved in stress adaptation
YAL054C	18.559	1.15875	2.397	ACS1	Acetyl-coA synthetase isoform which, along with Acs2p, is the nuclear source of acetyl-coA for histone acetylation; expressed during growth on nonfermentable carbon sources and under aerobic conditions
YLR446W		1.15	1.335		Putative protein of unknown function with similarity to hexokinases; transcript is upregulated during sporulation and the unfolded protein response; YLR446W is not an essential gene
YGR155W		1.148	0.9845	CYS4	Cystathionine beta-synthase, catalyzes synthesis of cystathionine from serine and homocysteine, the first committed step in cysteine biosynthesis; responsible for hydrogen sulfide generation; mutations in human ortholog cause homocystinuria
YAL034C		1.14775	1.217	FUN19	Non-essential protein of unknown function; expression induced in response to heat stress
YNL064C		1.1415	1.24275	YDJ1	Type I HSP40 co-chaperone involved in regulation of the HSP90 and HSP70 functions; involved in protein translocation across membranes; member of the DnaJ family
YOL083W		1.13675	0.929	ATG34	Receptor protein involved in selective autophagy during starvation; specifically involved in the transport of cargo protein alpha-mannosidase (Ams1p); Atg19p paralog
YDL124W		1.13652	1.36675		NADPH-dependent alpha-keto amide reductase; reduces aromatic alpha-keto amides, aliphatic alpha-keto esters, and aromatic alpha-keto esters; member of the aldo-keto reductase (AKR) family
YKL096W		1.13325	0.727	CWP1	Cell wall mannoprotein that localizes specifically to birth scars of daughter cells, linked to a beta-1,3- and beta-1,6-glucan heteropolymer through a phosphodiester bond; required for propionic acid resistance
YBR053C		1.12875	1.00725		Putative protein of unknown function; induced by cell wall perturbation
YGR135W		1.12875	1.0275	PRE9	Alpha 3 subunit of the 20S proteasome, the only nonessential 20S subunit; may be replaced by the alpha 4 subunit (Pre6p) under stress conditions to create a more active proteasomal isoform
YGR253C	3.7137	1.124	1.01975	PUP2	Alpha 5 subunit of the 20S proteasome involved in ubiquitin-dependent catabolism; human homolog is subunit zeta
YPL280W	-2.15731	1.12275	0.915	HSP32	Possible chaperone and cysteine protease with similarity to E. coli Hsp31 and S. cerevisiae Hsp31p, Hsp33p, and Sno4p; member of the DJ-1/ThiJ/PfpI superfamily, which includes human DJ-1 involved in Parkinson's disease
YKL091C		1.11975	1.5815		Putative homolog of Sec14p, which is a phosphatidylinositol/phosphatidylcholine transfer protein involved in lipid metabolism; localizes to the nucleus
YBR286W		1.1185	0.71775	APE3	Vacuolar aminopeptidase Y, processed to mature form by Prb1
YJL151C		1.1185	1.68325	SNA3	Integral membrane protein localized to vacuolar intralumenal vesicles, computational analysis of large-scale protein-protein interaction data suggests a possible role in either cell wall synthesis or protein-vacuolar targeting
YPL276W		1.11625	2.53276	FDH2	NAD(+)-dependent formate dehydrogenase, may protect cells from exogenous formate; YPL275W and YPL276W comprise a continuous open reading frame in some S. cerevisiae strains but not in the genomic reference strain S288C
YKL107W		1.1155	0.8855		Putative protein of unknown function; proposed to be a palmitoylated membrane protein
YMR100W		1.11	0.634773	MUB1	MYND domain-containing protein required for ubiquitination and turnover of Rpn4p; interacts with Ubr2p (E3) and indirectly with Rad6p (E2); short-lived protein degraded in a Ubr2p/Rad6p dependent manner; similar to the A. nidulans samB gene
YGR209C		1.104	1.6685	TRX2	Cytoplasmic thioredoxin isoenzyme of the thioredoxin system which protects cells against oxidative and reductive stress, forms LMA1 complex with Pbi2p, acts as a cofactor for Tsa1p, required for ER-Golgi transport and vacuole inheritance
YDL072C		1.09275	0.88514	YET3	Protein of unknown function; YET3 null mutant decreases the level of secreted invertase; homolog of human BAP31 protein
YGL177W		1.08425	0.85575		Dubious open reading frame unlikely to encode a functional protein
YLR074C		1.08275	0.90275	BUD20	Protein involved in bud-site selection; diploid mutants display a random budding pattern instead of the wild-type bipolar pattern
YOR028C		1.082	1.44825	CIN5	Basic leucine zipper (bZIP) transcription factor of the yAP-1 family, mediates pleiotropic drug resistance and salt tolerance; nuclearly localized under oxidative stress and sequestered in the cytoplasm by Lot6p under reducing conditions
YER116C		1.0815	0.841714	SLX8	Subunit of the Slx5-Slx8 SUMO-targeted ubiquitin ligase (STUbL) complex; stimulated by prior attachment of SUMO to the substrate; contains a C-terminal RING domain
YDR155C		1.0775	1.05675	CPR1	Cytoplasmic peptidyl-prolyl cis-trans isomerase (cyclophilin), catalyzes the cis-trans isomerization of peptide bonds N-terminal to proline residues; binds the drug cyclosporin A
YDR511W		1.06975	0.711783	ACN9	Protein of the mitochondrial intermembrane space, required for acetate utilization and gluconeogenesis; has orthologs in higher eukaryotes
YKL067W	2.58294	1.0675	1.364	YNK1	Nucleoside diphosphate kinase, catalyzes the transfer of gamma phosphates from nucleoside triphosphates, usually ATP, to nucleoside diphosphates by a mechanism that involves formation of an autophosphorylated enzyme intermediate
YIL160C	3.2496	1.06475	0.92145	POT1	3-ketoacyl-CoA thiolase with broad chain length specificity, cleaves 3-ketoacyl-CoA into acyl-CoA and acetyl-CoA during beta-oxidation of fatty acids
YGL028C		1.0605	0.8655	SCW11	Cell wall protein with similarity to glucanases; may play a role in conjugation during mating based on its regulation by Ste12p
YBR267W	5.01961	1.0575	0.547811	REI1	Cytoplasmic pre-60S factor; required for the correct recycling of shuttling factors Alb1, Arx1 and Tif6 at the end of the ribosomal large subunit biogenesis; involved in bud growth in the mitotic signaling network
YHR200W		1.0525	0.52475	RPN10	Non-ATPase base subunit of the 19S regulatory particle (RP) of the 26S proteasome; N-terminus plays a role in maintaining the structural integrity of the RP; binds selectively to polyubiquitin chains; homolog of the mammalian S5a protein
YJR044C		1.052	0.9955	VPS55	Late endosomal protein involved in late endosome to vacuole trafficking; functional homolog of human obesity receptor gene-related protein (OB-RGRP)
YOR176W		1.05	0.728762	HEM15	Ferrochelatase, a mitochondrial inner membrane protein, catalyzes the insertion of ferrous iron into protoporphyrin IX, the eighth and final step in the heme biosynthetic pathway
YDR018C		1.04842	0.556446		Probable membrane protein with three predicted transmembrane domains; homologous to Ybr042cp, similar to C. elegans F55A11.5 and maize 1-acyl-glycerol-3-phosphate acyltransferase
YKL182W	2.15043	1.048	0.79475	FAS1	Beta subunit of fatty acid synthetase, which catalyzes the synthesis of long-chain saturated fatty acids; contains acetyltransacylase, dehydratase, enoyl reductase, malonyl transacylase, and palmitoyl transacylase activities
YER012W		1.0445	0.754	PRE1	Beta 4 subunit of the 20S proteasome; localizes to the nucleus throughout the cell cycle
YER092W		1.04275	1.01554	IES5	Protein that associates with the INO80 chromatin remodeling complex under low-salt conditions
YGR153W		1.04202	0.76825		Hypothetical ORF
YBL041W		1.0355	1.28725	PRE7	Beta 6 subunit of the 20S proteasome
YKR018C		1.03525	0.61975		Putative protein of unknown function; green fluorescent protein (GFP)-fusion protein localizes to the cytoplasm and nucleus
YOR185C		1.0335	0.82075	GSP2	GTP binding protein (mammalian Ranp homolog) involved in the maintenance of nuclear organization, RNA processing and transport; interacts with Kap121p, Kap123p and Pdr6p (karyophilin betas); Gsp1p homolog that is not required for viability
YKL087C	5.98823	1.0335	1.02025	CYT2	Cytochrome c1 heme lyase, involved in maturation of cytochrome c1, which is a subunit of the mitochondrial ubiquinol-cytochrome-c reductase; links heme covalently to apocytochrome c1
YLR284C	3.6454	1.033	1.11875	ECI1	Peroxisomal delta3,delta2-enoyl-CoA isomerase, hexameric protein that converts 3-hexenoyl-CoA to trans-2-hexenoyl-CoA, essential for the beta-oxidation of unsaturated fatty acids, oleate-induced
YLR380W		1.03225	0.8995	CSR1	Phosphatidylinositol transfer protein with a potential role in lipid turnover; interacts specifically with thioredoxin peroxidase (Tsa2p) and may have a role in oxidative stress resistance
YLR258W		1.032	1.269	GSY2	glycogen synthase (UDP-glucose-starch glucosyltransferase)
YHR136C		1.0275	1.3825	SPL2	Protein with similarity to cyclin-dependent kinase inhibitors, overproduction suppresses a plc1 null mutation; green fluorescent protein (GFP)-fusion protein localizes to the cytoplasm in a punctate pattern
YMR152W		1.026	0.783	YIM1	Protein of unknown function; null mutant displays sensitivity to DNA damaging agents; the authentic, non-tagged protein is detected in highly purified mitochondria in high-throughput studies
YDL004W	4.61344	1.0255	0.778088	ATP16	Delta subunit of the central stalk of mitochondrial F1F0 ATP synthase, which is a large, evolutionarily conserved enzyme complex required for ATP synthesis; phosphorylated
YPR103W		1.0215	1.0965	PRE2	Beta 5 subunit of the 20S proteasome, responsible for the chymotryptic activity of the proteasome
YBR062C		1.01575	1.356		Protein of unknown function that interacts with Msb2p; may play a role in activation of the filamentous growth pathway
YGR086C		1.01147	1.3585	PIL1	Primary component of eisosomes, which are large immobile cell cortex structures associated with endocytosis; null mutants show activation of Pkc1p/Ypk1p stress resistance pathways; detected in phosphorylated state in mitochondria
YOR285W		1.0085	1.017	RDL1	Protein of unknown function containing a rhodanese-like domain; localized to the mitochondrial outer membrane
YGR066C		1.00775	0.76025		Hypothetical ORF
YFR014C	2.49459	1.00025	1.44675	CMK1	Calmodulin-dependent protein kinase; may play a role in stress response, many CA++/calmodulan dependent phosphorylation substrates demonstrated in vitro, amino acid sequence similar to Cmk2p and mammalian Cam Kinase II
YHR139C		0.99975	1.0945	SPS100	Protein required for spore wall maturation; expressed during sporulation; may be a component of the spore wall; expression also induced in cells treated with the mycotoxin patulin
YIL065C	3.01453	0.99725	0.977877	FIS1	Mitochondrial outer membrane protein involved in membrane fission, required for loalization of Dnm1p and Mdv1p during mitochondrial division
YGR037C		0.9915	0.856	ACB1	Acyl-CoA-binding protein, transports newly synthesized acyl-CoA esters from fatty acid synthetase (Fas1p-Fas2p) to acyl-CoA-consuming processes; subject to starvation-induced, Grh1p-mediated unconventional secretion
YFR050C		0.991	0.956	PRE4	Beta 7 subunit of the 20S proteasome
YGR048W		0.9875	0.5965	UFD1	Protein that interacts with Cdc48p and Npl4p, involved in recognition of polyubiquitinated proteins and their presentation to the 26S proteasome for degradation; involved in transporting proteins from the ER to the cytosol
YOR023C		0.9875	0.74225	AHC1	Subunit of the Ada histone acetyltransferase complex, required for structural integrity of the complex
YDR058C		0.98604	0.56275	TGL2	Triacylglycerol lipase that is localized to the mitochondria; has lipolytic activity towards triacylglycerols and diacylglycerols when expressed in E. coli
YNL281W		0.98375	1.07975	HCH1	Heat shock protein regulator that binds to Hsp90p and may stimulate ATPase activity; originally identified as a high-copy number suppressor of a HSP90 loss-of-function mutation; GFP-fusion protein localizes to the cytoplasm and nucleus
YGL210W		0.98125	1.1985	YPT32	Rab family GTPase, very similar to Ypt31p; involved in the exocytic pathway; mediates intra-Golgi traffic or the budding of post-Golgi vesicles from the trans-Golgi
YJL163C		0.9785	0.685239		Putative protein of unknown function
YCL033C		0.97825	0.8285	MXR2	Methionine-R-sulfoxide reductase, involved in the response to oxidative stress; protects iron-sulfur clusters from oxidative inactivation along with MXR1; involved in the regulation of lifespan
YGR008C	2.04701	0.977638	1.69725	STF2	Protein involved in regulation of the mitochondrial F1F0-ATP synthase; Stf1p and Stf2p may act as stabilizing factors that enhance inhibitory action of the Inh1p protein
YER153C		0.97725	1.21275	PET122	Mitochondrial translational activator specific for the COX3 mRNA, acts together with Pet54p and Pet494p; located in the mitochondrial inner membrane
Q0075		0.97625	1.23725	AI5_BETA	Protein of unknown function, encoded within an intron of the mitochondrial COX1 gene; translational initiation codon is predicted to be ATA rather than ATG
YCL057C-A		0.9735	0.74575		Putative protein of unknown function; the authentic, non-tagged protein is detected in highly purified mitochondria in high-throughput studies
YDL126C		0.9715	1.07025	CDC48	Microsomal protein of CDC48/PAS1/SEC18 family of ATPases; full length homology to mammalian protein VCP; involved in secretion, peroxisome formation and gene expression
YBR056W		0.9715	1.01425		Hypothetical ORF
YML092C		0.969439	0.985895	PRE8	Alpha 2 subunit of the 20S proteasome
YPR042C		0.9675	0.641552	PUF2	Member of the PUF protein family, which is defined by the presence of Pumilio homology domains that confer RNA binding activity; preferentially binds mRNAs encoding membrane-associated proteins
YPL179W		0.9675	1.0355	PPQ1	Putative protein serine/threonine phosphatase; null mutation enhances efficiency of translational suppressors
YGL035C		0.96525	0.69075	MIG1	Transcription factor involved in glucose repression; sequence specific DNA binding protein containing two Cys2His2 zinc finger motifs; regulated by the SNF1 kinase and the GLC7 phosphatase
YLR356W		0.96525	1.1085	ATG33	Mitochondrial mitophagy-specific protein; required primarily for mitophagy induced at the post-log phase; not required for other types of selective autophagy or macroautophagy; conserved within fungi, but not in higher eukaryotes
YKL142W	2.35824	0.96525	1.739	MRP8	Protein of unknown function; undergoes sumoylation; transcription induced under cell wall stress; protein levels are reduced under anaerobic conditions; originally thought to be a mitochondrial ribosomal protein based on sequence analysis
YDL181W	3.30391	0.965008	1.3375	INH1	Protein that inhibits ATP hydrolysis by the F1F0-ATP synthase; inhibitory function is enhanced by stabilizing proteins Stf1p and Stf2p; has similarity to Stf1p; has a calmodulin-binding motif and binds calmodulin in vitro
YOL126C	43.1122	0.9615	1	MDH2	Cytoplasmic malate dehydrogenase, one of three isozymes that catalyze interconversion of malate and oxaloacetate; involved in the glyoxylate cycle and gluconeogenesis during growth on two-carbon compounds; interacts with Pck1p and Fbp1
YJR074W		0.96125	0.58375	MOG1	Conserved nuclear protein that interacts with GTP-Gsp1p, which is a Ran homolog of the Ras GTPase family, and stimulates nucleotide release, involved in nuclear protein import, nucleotide release is inhibited by Yrb1p
YOL038W		0.960743	0.76025	PRE6	Alpha 4 subunit of the 20S proteasome; may replace alpha 3 subunit (Pre9p) under stress conditions to create a more active proteasomal isoform; GFP-fusion protein relocates from cytosol to the mitochondrial surface upon oxidative stress
YDL046W		0.960473	0.989607	NPC2	Functional homolog of human NPC2/He1, which is a cholesterol-binding protein whose deficiency causes Niemann-Pick type C2 disease involving retention of cholesterol in lysosomes
YNR032C-A		0.9585	0.66975	HUB1	Ubiquitin-like protein modifier, may function in modification of Sph1p and Hbt1p, functionally complemented by the human or S. pombe ortholog; mechanism of Hub1p adduct formation not yet clear
YLR064W		0.95825	0.83625	PER33	Putative protein of unknown function; localizes to the endoplasmic reticulum with some nuclear pore complex association; highly conserved across species, orthologous to human TMEM33 and paralogous to Per33p; YLR064W is not an essential gene
YGL011C		0.95725	0.90125	SCL1	Alpha 1 subunit of the 20S proteasome involved in the degradation of ubiquitinated substrates; 20S proteasome is the core complex of the 26S proteasome; essential for growth; detected in the mitochondria
YLR149C		0.95225	1.53875		Putative protein of unknown function; overexpression causes a cell cycle delay or arrest; null mutation results in a decrease in plasma membrane electron transport; YLR149C is not an essential gene
YDL137W		0.95	1.06675	ARF2	ADP-ribosylation factor, GTPase of the Ras superfamily involved in regulation of coated formation vesicles in intracellular trafficking within the Golgi; functionally interchangeable with Arf1p
YBR139W		0.94725	0.7815		Putative serine type carboxypeptidase with a role in phytochelatin synthesis; green fluorescent protein (GFP)-fusion protein localizes to the vacuole; expression induced by nitrogen limitation in a GLN3, GAT1-independent manner
YGR244C	2.77426	0.94	0.851	LSC2	Beta subunit of succinyl-CoA ligase, which is a mitochondrial enzyme of the TCA cycle that catalyzes the nucleotide-dependent conversion of succinyl-CoA to succinate
YIL034C		0.939	0.93625	CAP2	Beta subunit of the capping protein (CP) heterodimer (Cap1p and Cap2p) which binds to the barbed ends of actin filaments preventing further polymerization; localized predominantly to cortical actin patches
YEL012W		0.93825	1.674	UBC8	Ubiquitin-conjugating enzyme that negatively regulates gluconeogenesis by mediating the glucose-induced ubiquitination of fructose-1,6-bisphosphatase (FBPase); cytoplasmic enzyme that catalyzes the ubiquitination of histones in vitro
YKL162C		0.93525	1.10825		Putative protein of unknown function; green fluorescent protein (GFP)-fusion protein localizes to the mitochondrion
YNL234W		0.9265	1.43225		Protein of unknown function with similarity to globins; has a functional heme-binding domain; mutant has aneuploidy tolerance; transcription induced by stress conditions; may be involved in glucose signaling or metabolism; regulated by Rgt1
YMR053C		0.925	0.50925	STB2	Protein that interacts with Sin3p in a two-hybrid assay and is part of a large protein complex with Sin3p and Stb1
YKL065C		0.9235	0.813095	YET1	Endoplasmic reticulum transmembrane protein; may interact with ribosomes, based on co-purification experiments; homolog of human BAP31 protein
YHR011W		0.9215	0.57375	DIA4	Probable mitochondrial seryl-tRNA synthetase, mutant displays increased invasive and pseudohyphal growth
YPL170W		0.9205	0.84875	DAP1	Heme-binding protein involved in regulation of cytochrome P450 protein Erg11p; damage response protein, related to mammalian membrane progesterone receptors; mutations lead to defects in telomeres, mitochondria, and sterol synthesis
YKL150W		0.916994	1.0445	MCR1	Mitochondrial NADH-cytochrome b5 reductase, involved in ergosterol biosynthesis
YLR370C		0.91375	0.65826	ARC18	Subunit of the ARP2/3 complex, which is required for the motility and integrity of cortical actin patches
YDR178W		0.91375	1.21465	SDH4	Membrane anchor subunit of succinate dehydrogenase (Sdh1p, Sdh2p, Sdh3p, Sdh4p), which couples the oxidation of succinate to the transfer of electrons to ubiquinone as part of the TCA cycle and the mitochondrial respiratory chain
YNL244C		0.9135	0.6845	SUI1	Translation initiation factor eIF1; component of a complex involved in recognition of the initiator codon; modulates translation accuracy at the initiation phase
YKL137W		0.91275	1.00275	CMC1	Evolutionarily conserved copper-binding protein of the mitochondrial intermembrane space, may be involved in delivering copper from the matrix to the cytochrome c oxidase complex; contains a twin CX9C motif
YMR004W		0.90875	0.857	MVP1	Protein required for sorting proteins to the vacuole; overproduction of Mvp1p suppresses several dominant VPS1 mutations; Mvp1p and Vps1p act in concert to promote membrane traffic to the vacuole
YGR032W		0.908	0.734	GSC2	Catalytic subunit of 1,3-beta-glucan synthase, involved in formation of the inner layer of the spore wall; activity positively regulated by Rho1p and negatively by Smk1p; has similarity to an alternate catalytic subunit, Fks1p (Gsc1p)
YKL145W		0.90725	0.7695	RPT1	One of six ATPases of the 19S regulatory particle of the 26S proteasome involved in the degradation of ubiquitinated substrates; required for optimal CDC20 transcription; interacts with Rpn12p and Ubr1p; mutant has aneuploidy tolerance
YBR126C		0.905113	0.93725	TPS1	Synthase subunit of trehalose-6-phosphate synthase/phosphatase complex, which synthesizes the storage carbohydrate trehalose; also found in a monomeric form; expression is induced by the stress response and repressed by the Ras-cAMP pathway
YLR120C		0.90475	0.52075	YPS1	Aspartic protease, member of the yapsin family of proteases involved in cell wall growth and maintenance; attached to the plasma membrane via a glycosylphosphatidylinositol (GPI) anchor
YKL085W	12.4812	0.90275	1.542	MDH1	Mitochondrial malate dehydrogenase, catalyzes interconversion of malate and oxaloacetate; involved in the tricarboxylic acid (TCA) cycle; phosphorylated
YLR219W		0.90175	0.6565	MSC3	Protein of unknown function, green fluorescent protein (GFP)-fusion protein localizes to the cell periphery; msc3 mutants are defective in directing meiotic recombination events to homologous chromatids
YGR127W		0.90025	0.84475		Putative protein of unknown function; expression is regulated by Msn2p/Msn4p, indicating a possible role in stress response
YER053C		0.888517	0.97325	PIC2	Mitochondrial phosphate carrier, imports inorganic phosphate into mitochondria; functionally redundant with Mir1p but less abundant than Mir1p under normal conditions; expression is induced at high temperature
YDR486C		0.884	1.11125	VPS60	Cytoplasmic and vacuolar membrane protein involved in late endosome to vacuole transport; required for normal filament maturation during pseudohyphal growth; may function in targeting cargo proteins for degradation; interacts with Vta1p
YNL007C		0.87625	1.36386	SIS1	Type II HSP40 co-chaperone that interacts with the HSP70 protein Ssa1p; not functionally redundant with Ydj1p due to due to substrate specificity; shares similarity with bacterial DnaJ proteins
YMR072W		0.87375	0.98875	ABF2	Mitochondrial DNA-binding protein involved in mitochondrial DNA replication and recombination, member of HMG1 DNA-binding protein family; activity may be regulated by protein kinase A phosphorylation
YBR067C		0.871	1.215	TIP1	Major cell wall mannoprotein with possible lipase activity; transcription is induced by heat- and cold-shock; member of the Srp1p/Tip1p family of serine-alanine-rich proteins
YGR088W	-12.7989	0.864364	1.01725	CTT1	Cytosolic catalase T, has a role in protection from oxidative damage by hydrogen peroxide
YDL194W		0.861545	1.08222	SNF3	Plasma membrane low glucose sensor that regulates glucose transport; contains 12 predicted transmembrane segments and a long C-terminal tail required for induction of hexose transporters; also senses fructose and mannose; similar to Rgt2p
YBR302C		0.8585	0.92825	COS2	Protein of unknown function, member of the DUP380 subfamily of conserved, often subtelomerically-encoded proteins
YIL050W		0.84625	1.37275	PCL7	Pho85p cyclin of the Pho80p subfamily, forms a functional kinase complex with Pho85p which phosphorylates Mmr1p and is regulated by Pho81p; involved in glycogen metabolism, expression is cell-cycle regulated
YPL275W		0.8415	2.04982	FDH2	NAD(+)-dependent formate dehydrogenase, may protect cells from exogenous formate; YPL275W and YPL276W comprise a continuous open reading frame in some S. cerevisiae strains but not in the genomic reference strain S288C
YBL058W		0.83725	0.92275	SHP1	isolated as a suppressor of the lethality caused by overexpression of the phosphoprotein phosphatase 1 catalytic subuniut encoded by GLC7
YIL107C		0.83575	1.01325	PFK26	6-phosphofructo-2-kinase, inhibited by phosphoenolpyruvate and sn-glycerol 3-phosphate; has negligible fructose-2,6-bisphosphatase activity; transcriptional regulation involves protein kinase A
YPL070W		0.8325	1.098	MUK1	Cytoplasmic protein of unknown function containing a Vps9 domain; computational analysis of large-scale protein-protein interaction data suggests a possible role in transcriptional regulation
YKL117W	2.04525	0.82975	1.05825	SBA1	Co-chaperone that binds to and regulates Hsp90 family chaperones; important for pp60v-src activity in yeast; homologous to the mammalian p23 proteins and like p23 can regulate telomerase activity
YDL110C		0.8275	1.23725	TMA17	Protein of unknown function that associates with ribosomes; heterozygous deletion demonstrated increases in chromosome instability in a rad9 deletion background; protein abundance is decreased upon intracellular iron depletion
YLL041C	6.68255	0.8225	1.51175	SDH2	Iron-sulfur protein subunit of succinate dehydrogenase (Sdh1p, Sdh2p, Sdh3p, Sdh4p), which couples the oxidation of succinate to the transfer of electrons to ubiquinone as part of the TCA cycle and the mitochondrial respiratory chain
YDL059C		0.82125	1.20881	RAD59	Protein involved in the repair of double-strand breaks in DNA during vegetative growth via recombination and single-strand annealing; anneals complementary single-stranded DNA; homologous to Rad52p
YNL115C		0.82025	0.95675		Putative protein of unknown function; green fluorescent protein (GFP)-fusion protein localizes to mitochondria; YNL115C is not an essential gene
YLR043C		0.81275	1.189	TRX1	Cytoplasmic thioredoxin isoenzyme of the thioredoxin system which protects cells against oxidative and reductive stress, forms LMA1 complex with Pbi2p, acts as a cofactor for Tsa1p, required for ER-Golgi transport and vacuole inheritance
YFL015C		0.80725	1.0965		Dubious open reading frame unlikely to encode a protein; partially overlaps dubious ORF YFL015W-A; YFL015C is not an essential gene
YJR121W	6.83603	0.803	0.95775	ATP2	Beta subunit of the F1 sector of mitochondrial F1F0 ATP synthase, which is a large, evolutionarily conserved enzyme complex required for ATP synthesis; phosphorylated
YIL033C		0.8025	0.9405	BCY1	Regulatory subunit of the cyclic AMP-dependent protein kinase (PKA), a component of a signaling pathway that controls a variety of cellular processes, including metabolism, cell cycle, stress response, stationary phase, and sporulation
YGR141W		0.80175	0.948	VPS62	Vacuolar protein sorting (VPS) protein required for cytoplasm to vacuole targeting of proteins
YBR082C		0.79975	1.151	UBC4	Ubiquitin-conjugating enzyme (E2), mediates degradation of abnormal or excess proteins, including calmodulin and histone H3; interacts with many SCF ubiquitin protein ligases; component of the cellular stress response
YJL097W		0.79875	1.05825	PHS1	Essential 3-hydroxyacyl-CoA dehydratase of the ER membrane, involved in elongation of very long-chain fatty acids; evolutionarily conserved, similar to mammalian PTPLA and PTPLB; involved in sphingolipid biosynthesis and protein trafficking
YMR271C		0.794	1.08225	URA10	Minor orotate phosphoribosyltransferase (OPRTase) isozyme that catalyzes the fifth enzymatic step in the de novo biosynthesis of pyrimidines, converting orotate into orotidine-5'-phosphate; major OPRTase encoded by URA5
YHR088W	3.50822	0.7905	1.00325	RPF1	Nucleolar protein involved in the assembly and export of the large ribosomal subunit; constituent of 66S pre-ribosomal particles; contains a sigma(70)-like motif, which is thought to bind RNA
YBL078C		0.7875	0.96	ATG8	Component of autophagosomes and Cvt vesicles; undergoes conjugation to phosphatidylethanolamine (PE); Atg8p-PE is anchored to membranes, is involved in phagophore expansion, and may mediate membrane fusion during autophagosome formation
YDR074W		0.78475	1.286	TPS2	Phosphatase subunit of the trehalose-6-phosphate synthase/phosphatase complex, which synthesizes the storage carbohydrate trehalose; expression is induced by stress conditions and repressed by the Ras-cAMP pathway
YDR388W		0.778	1.11325	RVS167	Actin-associated protein, interacts with Rvs161p to regulate actin cytoskeleton, endocytosis, and viability following starvation or osmotic stress; homolog of mammalian amphiphysin
YDR513W		0.77525	1.2865	GRX2	Cytoplasmic glutaredoxin, thioltransferase, glutathione-dependent disulfide oxidoreductase involved in maintaining redox state of target proteins, also exhibits glutathione peroxidase activity, expression induced in response to stress
YJL164C		0.77375	1.044	TPK1	cAMP-dependent protein kinase catalytic subunit; promotes vegetative growth in response to nutrients via the Ras-cAMP signaling pathway; inhibited by regulatory subunit Bcy1p in the absence of cAMP; partially redundant with Tpk2p and Tpk3p
Q0144		0.77225	0.908823		Dubious open reading frame unlikely to encode a protein
YOL147C	3.45638	0.76825	0.94	PEX11	Peroxisomal membrane protein required for medium-chain fatty acid oxidation and peroxisome proliferation, possibly by inducing membrane curvature; localization regulated by phosphorylation; transcription regulated by Adr1p and Pip2p-Oaf1p
YAL043C-A		0.7675	1.1505		Dubious open reading frame unlikely to encode a protein, based on available experimental and comparative sequence data; partially overlaps verified ORF ERV46/YAL042W; YAL042C-A is a non-essential gene
YDR079W		0.767118	0.9903	PET100	Chaperone that specifically facilitates the assembly of cytochrome c oxidase, integral to the mitochondrial inner membrane; interacts with a subcomplex of subunits VII, VIIa, and VIII (Cox7p, Cox9p, and Cox8p) but not with the holoenzyme
YDR231C		0.76475	1.26075	COX20	Mitochondrial inner membrane protein, required for proteolytic processing of Cox2p and its assembly into cytochrome c oxidase
YPL271W	3.97249	0.7645	1.2665	ATP15	Epsilon subunit of the F1 sector of mitochondrial F1F0 ATP synthase, which is a large, evolutionarily conserved enzyme complex required for ATP synthesis; phosphorylated
YLL009C		0.764	0.9	COX17	Copper metallochaperone that transfers copper to Sco1p and Cox11p for eventual delivery to cytochrome c oxidase; contains twin cysteine-x9-cysteine motifs
YKL016C	4.95095	0.75825	1.361	ATP7	Subunit d of the stator stalk of mitochondrial F1F0 ATP synthase, which is a large, evolutionarily conserved enzyme complex required for ATP synthesis
YCR082W		0.75125	1.0485	AHC2	Protein of unknown function, putative transcriptional regulator; proposed to be a Ada Histone acetyltransferase complex component; GFP tagged protein is localized to the cytoplasm and nucleus
YOL077W-A		0.751	1.1125	ATP19	Subunit k of the mitochondrial F1F0 ATP synthase, which is a large enzyme complex required for ATP synthesis; associated only with the dimeric form of ATP synthase
YGR026W		0.7505	0.91075		Putative protein of unknown function; green fluorescent protein (GFP)-fusion protein localizes to the cell periphery
YOR388C		0.74825	1.818	FDH1	NAD(+)-dependent formate dehydrogenase, may protect cells from exogenous formate
YEL020C	4.42001	0.743	0.903		Hypothetical protein with low sequence identity to Pdc1p
YER035W		0.71725	0.98625	EDC2	RNA-binding protein, activates mRNA decapping directly by binding to the mRNA substrate and enhancing the activity of the decapping proteins Dcp1p and Dcp2p; has a role in translation during heat stress
YLR294C		0.69375	1.1589		Dubious open reading frame unlikely to encode a protein, based on available experimental and comparative sequence data; partially overlaps the verified gene ATP14
YBL059W	2.58047	0.6725	1.17925		Putative protein of unknown function; the authentic, non-tagged protein is detected in highly purified mitochondria in high-throughput studies
YOL077C		0.65775	1.0785	BRX1	Nucleolar protein, constituent of 66S pre-ribosomal particles; depletion leads to defects in rRNA processing and a block in the assembly of large ribosomal subunits; possesses a sigma(70)-like RNA-binding motif
YAR007C		0.65175	1.038	RFA1	Subunit of heterotrimeric Replication Protein A (RPA), which is a highly conserved single-stranded DNA binding protein involved in DNA replication, repair, and recombination
YDL065C		0.6505	1.0735	PEX19	Chaperone and import receptor for newly-synthesized class I peroxisomal membrane proteins (PMPs), binds PMPs in the cytoplasm and delivers them to the peroxisome for subsequent insertion into the peroxisomal membrane
YKL066W		0.64175	0.99125		Dubious open reading frame, unlikely to encode a protein; not conserved in closely related Saccharomyces species; partially overlaps the verified gene YNK1
YJR125C		0.64025	1.352	ENT3	Protein containing an N-terminal epsin-like domain involved in clathrin recruitment and traffic between the Golgi and endosomes; associates with the clathrin adaptor Gga2p
YIR004W		0.6335	1.15875	DJP1	Cytosolic J-domain-containing protein, required for peroxisomal protein import and involved in peroxisome assembly, homologous to E. coli DnaJ
YLR295C	7.54081	0.62275	1.07225	ATP14	Subunit h of the F0 sector of mitochondrial F1F0 ATP synthase, which is a large, evolutionarily conserved enzyme complex required for ATP synthesis
YML009C-A		0.62175	1.00425		Dubious open reading frame unlikely to encode a functional protein
YNR042W		0.6095	1.219		Dubious open reading frame unlikely to encode a protein, based on available experimental and comparative sequence data; completely overlaps verified gene COQ2
YAL030W		0.58575	0.9925	SNC1	Vesicle membrane receptor protein (v-SNARE) involved in the fusion between Golgi-derived secretory vesicles with the plasma membrane; proposed to be involved in endocytosis; member of the synaptobrevin/VAMP family of R-type v-SNARE proteins
YDL039C		0.582	0.976	PRM7	Pheromone-regulated protein, predicted to have one transmembrane segment; promoter contains Gcn4p binding elements
YJL144W		0.5435	1.55775		Cytoplasmic hydrophilin of unknown function, possibly involved in the dessication response; expression induced by osmotic stress, starvation and during stationary phase; GFP-fusion protein is induced by the DNA-damaging agent MMS
YDR258C		0.53725	0.93475	HSP78	Oligomeric mitochondrial matrix chaperone that cooperates with Ssc1p in mitochondrial thermotolerance after heat shock; able to prevent the aggregation of misfolded proteins as well as resolubilize protein aggregates
YJL045W	7.76485	0.5335	1.02		Minor succinate dehydrogenase isozyme; homologous to Sdh1p, the major isozyme reponsible for the oxidation of succinate and transfer of electrons to ubiquinone; induced during the diauxic shift in a Cat8p-dependent manner
YGL128C		0.52625	1.12105	CWC23	Component of a complex containing Cef1p, putatively involved in pre-mRNA splicing; has similarity to E. coli DnaJ and other DnaJ-like proteins and to S. pombe Cwf23p
YOL119C	-2.62627	-0.49575	-1.16275	MCH4	Protein with similarity to mammalian monocarboxylate permeases, which are involved in transport of monocarboxylic acids across the plasma membrane; mutant is not deficient in monocarboxylate transport
YBL111C		-0.513	-1.13154		Helicase-like protein encoded within the telomeric Y' element
YBR275C		-0.515747	-1.0065	RIF1	Protein that binds to the Rap1p C-terminus and acts synergistically with Rif2p to help control telomere length and establish telomeric silencing; deletion results in telomere elongation
YIR034C		-0.51825	-0.9445	LYS1	Saccharopine dehydrogenase (NAD+, L-lysine-forming), catalyzes the conversion of saccharopine to L-lysine, which is the final step in the lysine biosynthesis pathway; also has mRNA binding activity
YKL161C		-0.526877	-0.90375	KDX1	Protein kinase implicated in the Slt2p mitogen-activated (MAP) kinase signaling pathway; interacts with numerous components in the mating pheromone and CWI MAPK pathways; associates with Rlm1p
YJL157C		-0.5325	-0.918773	FAR1	Cyclin-dependent kinase inhibitor that mediates cell cycle arrest in response to pheromone; also forms a complex with Cdc24p, Ste4p, and Ste18p that may specify the direction of polarized growth during mating; potential Cdc28p substrate
YLL028W		-0.53325	0.99	TPO1	Polyamine transporter that recognizes spermine, putrescine, and spermidine; catalyzes uptake of polyamines at alkaline pH and excretion at acidic pH; phosphorylation enhances activity and sorting to the plasma membrane
YHR218W		-0.536	-1.27575		Helicase-like protein encoded within the telomeric Y' element
YMR052C-A		-0.54075	-1.01563		Dubious open reading frame unlikely to encode a functional protein
YJL222W		-0.57975	-1.21425	VTH2	Putative membrane glycoprotein with strong similarity to Vth1p and Pep1p/Vps10p, may be involved in vacuolar protein sorting
YJL225C		-0.58125	-1.05725		Putative protein of unknown function; similarity to DNA helicases that are also encoded within subtelomeric Y' elements and induced in telomerase deficient survivors
YDR390C		-0.582	-0.90725	UBA2	Subunit of a heterodimeric nuclear SUMO activating enzyme (E1) with Aos1p; activates Smt3p (SUMO) before its conjugation to proteins (sumoylation), which may play a role in protein targeting; essential for viability
YGR191W		-0.60025	-0.93	HIP1	High-affinity histidine permease, also involved in the transport of manganese ions
YHR137W		-0.60575	-1.05	ARO9	Aromatic aminotransferase II, catalyzes the first step of tryptophan, phenylalanine, and tyrosine catabolism
YFL066C		-0.608	-1.10275		Helicase-like protein encoded within the telomeric Y' element; induced by treatment with 8-methoxypsoralen and UVA irradiation
YPR204W		-0.63475	-0.97		Helicase-like protein encoded within the telomeric Y' element
YBR250W		-0.6425	-0.949	SPO23	Protein of unknown function; associates with meiosis-specific protein Spo1p
YHR219W		-0.64975	-0.9755		Putative protein of unknown function with similarity to helicases; located in the telomere region on the right arm of chromosome VIII
YCR028C		-0.6525	-1.41796	FEN2	Plasma membrane H+-pantothenate symporter; confers sensitivity to the antifungal agent fenpropimorph
YER190W		-0.65475	-1.05925	YRF1-2	Helicase encoded by the Y' element of subtelomeric regions, highly expressed in the mutants lacking the telomerase component TLC1; potentially phosphorylated by Cdc28p; induced by treatment with 8-methoxypsoralen and UVA irradiation
YOL100W		-0.65775	-1.05875	PKH2	Serine/threonine protein kinase involved in sphingolipid-mediated signaling pathway that controls endocytosis; activates Ypk1p and Ykr2p, components of signaling cascade required for maintenance of cell wall integrity; redundant with Pkh1p
YLL067C		-0.66875	-1.0265		Putative protein of unknown function with similarity to helicases
YER162C		-0.67775	-1.07525	RAD4	Protein that recognizes and binds damaged DNA (with Rad23p) during nucleotide excision repair; subunit of Nuclear Excision Repair Factor 2 (NEF2); homolog of human XPC protein
YGR121C		-0.689	-1.16625	MEP1	Ammonium permease; belongs to a ubiquitous family of cytoplasmic membrane proteins that transport only ammonium (NH4+); expression is under the nitrogen catabolite repression regulation
YJL039C		-0.68975	-1.199	NUP192	Essential structural subunit of the nuclear pore complex (NPC), localizes to the nuclear periphery of nuclear pores, homologous to human p205
YLL038C		-0.691	-0.960548	ENT4	Protein of unknown function, contains an N-terminal epsin-like domain; proposed to be involved in the trafficking of Arn1p in the absence of ferrichrome
YOR127W		-0.695	-1.16425	RGA1	GTPase-activating protein for the polarity-establishment protein Cdc42p; implicated in control of septin organization, pheromone response, and haploid invasive growth
YDL180W		-0.703932	-1.33325		Putative protein of unknown function; green fluorescent protein (GFP)-fusion protein localizes to the vacuole
YDR542W		-0.708	-0.9855	PAU10	Protein of unknown function, member of the seripauperin multigene family encoded mainly in subtelomeric regions
YIL038C		-0.7085	-0.93475	NOT3	Subunit of the CCR4-NOT complex, which is a global transcriptional regulator with roles in transcription initiation and elongation and in mRNA degradation
YNR065C		-0.71325	-1.127		Protein of unknown function; protein-protein interactions suggest a possible role in actin patch formation; YNR065C is not an essential gene
YDR545W		-0.71639	-1.083	YRF1-1	Helicase encoded by the Y' element of subtelomeric regions, highly expressed in the mutants lacking the telomerase component TLC1; potentially phosphorylated by Cdc28p
YBR218C		-0.716689	-1.20725	PYC2	Pyruvate carboxylase isoform, cytoplasmic enzyme that converts pyruvate to oxaloacetate; highly similar to isoform Pyc1p but differentially regulated; mutations in the human homolog are associated with lactic acidosis
YHR025W		-0.7175	-1.04275	THR1	Homoserine kinase, conserved protein required for threonine biosynthesis; expression is regulated by the GCN4-mediated general amino acid control pathway
YJR130C		-0.7175	-1.54525	STR2	Cystathionine gamma-synthase, converts cysteine into cystathionine
YDL231C		-0.7195	-1.215	BRE4	Zinc finger protein containing five transmembrane domains; null mutant exhibits strongly fragmented vacuoles and sensitivity to brefeldin A, a drug which is known to affect intracellular transport
YNL339C		-0.725	-1.03675	YRF1-6	Helicase encoded by the Y' element of subtelomeric regions, highly expressed in the mutants lacking the telomerase component TLC1; potentially phosphorylated by Cdc28p
YGR061C		-0.7255	-0.959	ADE6	Formylglycinamidine-ribonucleotide (FGAM)-synthetase, catalyzes a step in the 'de novo' purine nucleotide biosynthetic pathway
YLR466W		-0.7285	-1.232	YRF1-4	Y'-helicase protein 1
YFL065C		-0.732	-0.93025		Putative protein of unknown function; induced by treatment with 8-methoxypsoralen and UVA irradiation
YPL283C		-0.733	-0.995553	YRF1-7	Y'-helicase protein 1
YJL200C		-0.73525	-1.22325	ACO2	Putative mitochondrial aconitase isozyme; similarity to Aco1p, an aconitase required for the TCA cycle; expression induced during growth on glucose, by amino acid starvation via Gcn4p, and repressed on ethanol
YMR062C		-0.738506	-1.17725	ARG7	Mitochondrial ornithine acetyltransferase, catalyzes the fifth step in arginine biosynthesis; also possesses acetylglutamate synthase activity, regenerates acetylglutamate while forming ornithine
YIL177C		-0.74075	-0.991		Putative protein of unknown function; similarity to DNA helicases that are encoded within subtelomeric Y' elements and induced in telomerase deficient survivors
YBR133C		-0.74075	-0.94825	HSL7	Protein arginine N-methyltransferase that exhibits septin and Hsl1p-dependent bud neck localization and periodic Hsl1p-dependent phosphorylation; required along with Hsl1p for bud neck recruitment, phosphorylation, and degradation of Swe1p
YOL061W		-0.743	-1.08	PRS5	5-phospho-ribosyl-1(alpha)-pyrophosphate synthetase, synthesizes PRPP, which is required for nucleotide, histidine, and tryptophan biosynthesis; one of five related enzymes, which are active as heteromultimeric complexes
YDR080W		-0.745713	-1.51625	VPS41	Vacuolar membrane protein that is a subunit of the homotypic vacuole fusion and vacuole protein sorting (HOPS) complex; essential for membrane docking and fusion at the Golgi-to-endosome and endosome-to-vacuole stages of protein transport
YGL067W		-0.746	-1.0245	NPY1	NADH diphosphatase (pyrophosphatase), hydrolyzes the pyrophosphate linkage in NADH and related nucleotides; localizes to peroxisomes
YJR155W		-0.74975	-0.914613	AAD10	Putative aryl-alcohol dehydrogenase with similarity to P. chrysosporium aryl-alcohol dehydrogenase; mutational analysis has not yet revealed a physiological role
YGR204W		-0.751	-1.569	ADE3	C1-tetrahydrofolate synthase
YOR396W		-0.7565	-0.92625	YRF1-8	One of several telomeric Y' element-encoded DNA helicases, known as Y'-Help1 (Y'-HELicase Protein 1)
YLR415C		-0.75725	-1.27475		Putative protein of unknown function; YLR415C is not an essential gene
YLR467W		-0.758	-0.99475	YRF1-5	Y'-helicase protein 1
YNR069C	-2.46846	-0.759	-1.08419	BSC5	Protein of unknown function, ORF exhibits genomic organization compatible with a translational readthrough-dependent mode of expression
YML022W		-0.76825	-1.07875	APT1	Adenine phosphoribosyltransferase, catalyzes the formation of AMP from adenine and 5-phosphoribosylpyrophosphate; involved in the salvage pathway of purine nucleotide biosynthesis
YEL040W		-0.76825	-1.1045	UTR2	Chitin transglycosylase that functions in the transfer of chitin to beta(1-6) and beta(1-3) glucans in the cell wall; similar to and functionally redundant with Crh1; glycosylphosphatidylinositol (GPI)-anchored protein localized to bud neck
YEL077C		-0.7715	-0.91		Helicase-like protein encoded within the telomeric Y' element
YLL066C		-0.78675	-0.96075		Putative protein of unknown function with similarity to helicases; YLL066C is not an essential gene
YNR043W		-0.789	-1.4385	MVD1	Mevalonate pyrophosphate decarboxylase, essential enzyme involved in the biosynthesis of isoprenoids and sterols, including ergosterol; acts as a homodimer
YER039C-A		-0.791	-0.924832		Putative protein of unknown function; YER039C-A is not an essential gene
YJL196C		-0.797	-1.4485	ELO1	Elongase I, medium-chain acyl elongase, catalyzes carboxy-terminal elongation of unsaturated C12-C16 fatty acyl-CoAs to C16-C18 fatty acids
YPL265W		-0.79725	-0.994	DIP5	Dicarboxylic amino acid permease, mediates high-affinity and high-capacity transport of L-glutamate and L-aspartate; also a transporter for Gln, Asn, Ser, Ala, and Gly
YPR196W		-0.804676	-1.3475		Putative maltose activator
YGL021W		-0.812	-1.0175	ALK1	Protein kinase; accumulation and phosphorylation are periodic during the cell cycle; phosphorylated in response to DNA damage; contains characteristic motifs for degradation via the APC pathway; similar to Alk2p and to mammalian haspins
YEL032W		-0.8165	-1.0255	MCM3	Protein involved in DNA replication; component of the Mcm2-7 hexameric complex that binds chromatin as a part of the pre-replicative complex
YOR034C		-0.821	-0.96075	AKR2	Ankyrin repeat-containing protein similar to Akr1p; member of a family of putative palmitoyltransferases containing an Asp-His-His-Cys-cysteine rich (DHHC-CRD) domain; possibly involved in constitutive endocytosis of Ste3p
YLR027C		-0.8215	-1.20375	AAT2	Cytosolic aspartate aminotransferase, involved in nitrogen metabolism; localizes to peroxisomes in oleate-grown cells
YEL046C		-0.82175	-1.2535	GLY1	Threonine aldolase, catalyzes the cleavage of L-allo-threonine and L-threonine to glycine; involved in glycine biosynthesis
YEL045C		-0.822384	-1.166		Dubious open reading frame unlikely to encode a protein based on available experimental and comparative sequence data; deletion gives MMS sensitivity, growth defect under alkaline conditions, less than optimal growth upon citric acid stress
YCR053W		-0.836058	-0.92225	THR4	Threonine synthase, conserved protein that catalyzes formation of threonine from O-phosphohomoserine; expression is regulated by the GCN4-mediated general amino acid control pathway
YOR026W		-0.8365	-1.32275	BUB3	Kinetochore checkpoint WD40 repeat protein that localizes to kinetochores during prophase and metaphase, delays anaphase in the presence of unattached kinetochores; forms complexes with Mad1p-Bub1p and with Cdc20p, binds Mad2p and Mad3p
YGR185C		-0.84	-0.92425	TYS1	Cytoplasmic tyrosyl-tRNA synthetase, required for cytoplasmic protein synthesis; interacts with positions 34 and 35 of the tRNATyr anticodon; mutations in human ortholog YARS are associated with Charcot-Marie-Tooth (CMT) neuropathies
YFL056C		-0.8415	-0.98675	AAD6	Putative aryl-alcohol dehydrogenase with similarity to P. chrysosporium aryl-alcohol dehydrogenase, involved in the oxidative stress response; expression induced in cells treated with the mycotoxin patulin
YJR131W		-0.85325	-1.05348	MNS1	Alpha-1,2-mannosidase involved in ER quality control; catalyzes the removal of one mannose residue from Man9GlcNAc to produce a single isomer of Man8GlcNAc in N-linked oligosaccharide biosynthesis; integral to ER membrane
YNL142W	-5.5252	-0.855	-1.427	MEP2	Ammonium permease involved in regulation of pseudohyphal growth; belongs to a ubiquitous family of cytoplasmic membrane proteins that transport only ammonium (NH4+); expression is under the nitrogen catabolite repression regulation
YNL238W		-0.8575	-0.912517	KEX2	Subtilisin-like protease (proprotein convertase), a calcium-dependent serine protease involved in the activation of proproteins of the secretory pathway
YKL106W		-0.857748	-0.90425	AAT1	Mitochondrial aspartate aminotransferase, catalyzes the conversion of oxaloacetate to aspartate in aspartate and asparagine biosynthesis
YEL076C-A		-0.8595	-1.36		Putative protein of unknown function
YOR146W		-0.86425	-1.07625		Dubious open reading frame unlikely to encode a protein, based on available experimental and comparative sequence data; open reading frame overlaps the verified gene PNO1/YOR145C
YCL011C		-0.87575	-1.08375	GBP2	Poly(A+) RNA-binding protein, involved in the export of mRNAs from the nucleus to the cytoplasm; similar to Hrb1p and Npl3p; also binds single-stranded telomeric repeat sequence in vitro
YGL103W	2.4363	-0.876182	-1.17975	RPL28	Ribosomal protein of the large (60S) ribosomal subunit, has similarity to E. coli L15 and rat L27a ribosomal proteins; may have peptidyl transferase activity; can mutate to cycloheximide resistance
YHR006W		-0.877	-1.371	STP2	Transcription factor, activated by proteolytic processing in response to signals from the SPS sensor system for external amino acids; activates transcription of amino acid permease genes
YLR342W		-0.879076	-1.29728	FKS1	Catalytic subunit of 1,3-beta-D-glucan synthase, functionally redundant with alternate catalytic subunit Gsc2p; binds to regulatory subunit Rho1p; involved in cell wall synthesis and maintenance; localizes to sites of cell wall remodeling
YGR065C		-0.88025	-1.0215	VHT1	High-affinity plasma membrane H+-biotin (vitamin H) symporter; mutation results in fatty acid auxotrophy; 12 transmembrane domain containing major facilitator subfamily member; mRNA levels negatively regulated by iron deprivation and biotin
YOL090W		-0.88275	-1.13378	MSH2	Protein that forms heterodimers with Msh3p and Msh6p that bind to DNA mismatches to initiate the mismatch repair process; contains a Walker ATP-binding motif required for repair activity; Msh2p-Msh6p binds to and hydrolyzes ATP
YNL313C		-0.88425	-0.91975	EMW1	Essential conserved protein with a role in maintaining cell wall integrity; contains six TPR (tetratricopeptide repeat) domains clustered in the C-terminal region; conditional mutant is suppressed by overexpression of GFA1
YNL095C		-0.885	-1.18625		Putative protein of unknown function predicted to contain a transmembrane domain; YNL095C is not an essential gene
YOR335C		-0.887	-1.15625	ALA1	Cytoplasmic alanyl-tRNA synthetase, required for protein synthesis; point mutation (cdc64-1 allele) causes cell cycle arrest at G1; lethality of null mutation is functionally complemented by human homolog
YNR068C		-0.8875	-1.04225		Putative protein of unknown function
YGL114W		-0.88975	-1.15325		Putative protein of unknown function; predicted member of the oligopeptide transporter (OPT) family of membrane transporters
YLR084C		-0.89125	-0.91225	RAX2	N-glycosylated protein involved in the maintenance of bud site selection during bipolar budding; localization requires Rax1p; RAX2 mRNA stability is regulated by Mpt5p
YBL076C		-0.89125	-1.41625	ILS1	Cytoplasmic isoleucine-tRNA synthetase, target of the G1-specific inhibitor reveromycin A
YER189W		-0.89775	-1.17375		Hypothetical ORF
YIL116W	-3.36526	-0.89875	-1.07275	HIS5	Histidinol-phosphate aminotransferase, catalyzes the seventh step in histidine biosynthesis; responsive to general control of amino acid biosynthesis; mutations cause histidine auxotrophy and sensitivity to Cu, Co, and Ni salts
YOR148C		-0.90025	-0.61225	SPP2	Essential protein that promotes the first step of splicing and is required for the final stages of spliceosome maturation; interacts with Prp2p, which may release Spp2p from the spliceosome following the first cleavage reaction
YGR264C		-0.901	-0.9985	MES1	Methionyl-tRNA synthetase, forms a complex with glutamyl-tRNA synthetase (Gus1p) and Arc1p, which increases the catalytic efficiency of both tRNA synthetases; also has a role in nuclear export of tRNAs
YGL062W	2.43196	-0.90375	-0.751	PYC1	Pyruvate carboxylase isoform, cytoplasmic enzyme that converts pyruvate to oxaloacetate; highly similar to isoform Pyc2p but differentially regulated; mutations in the human homolog are associated with lactic acidosis
YER039C		-0.905	-0.85475	HVG1	Protein of unknown function, has homology to Vrg4p
YOR323C		-0.907	-1.01575	PRO2	Gamma-glutamyl phosphate reductase, catalyzes the second step in proline biosynthesis
YER148W		-0.9085	-0.956441	SPT15	TATA-binding protein, general transcription factor that interacts with other factors to form the preinitiation complex at promoters, essential for viability
YML041C		-0.90925	-0.669035	VPS71	Nucleosome-binding component of the SWR1 complex, which exchanges histone variant H2AZ (Htz1p) for chromatin-bound histone H2A; required for vacuolar protein sorting
YPL113C		-0.91125	-0.83325		Glyoxylate reductase; acts on glyoxylate and hydroxypyruvate substrates; YPL113C is not an essential gene
YNR057C		-0.91125	-0.786	BIO4	Dethiobiotin synthetase, catalyzes the third step in the biotin biosynthesis pathway; BIO4 is in a cluster of 3 genes (BIO3, BIO4, and BIO5) that mediate biotin synthesis; expression appears to be repressed at low iron levels
YGL148W		-0.913	-1.04975	ARO2	Bifunctional chorismate synthase and flavin reductase, catalyzes the conversion of 5-enolpyruvylshikimate 3-phosphate (EPSP) to form chorismate, which is a precursor to aromatic amino acids
YMR207C		-0.91475	-0.8215	HFA1	Mitochondrial acetyl-coenzyme A carboxylase, catalyzes the production of malonyl-CoA in mitochondrial fatty acid biosynthesis
YOR246C		-0.9185	-0.974967	ENV9	Protein with similarity to oxidoreductases, found in lipid particles; required for replication of Brome mosaic virus in S. cerevisiae, a model system for studying replication of positive-strand RNA viruses in their natural hosts
YER185W		-0.91975	-0.76675	PUG1	Plasma membrane protein with roles in the uptake of protoprophyrin IX and the efflux of heme; expression is induced under both low-heme and low-oxygen conditions; member of the fungal lipid-translocating exporter (LTE) family of proteins
YNL031C		-0.92	-0.7265	HHT2	Histone H3, core histone protein required for chromatin assembly, part of heterochromatin-mediated telomeric and HM silencing; one of two identical histone H3 proteins (see HHT1); regulated by acetylation, methylation, and phosphorylation
YKR034W	-3.09378	-0.92675	-0.78425	DAL80	Negative regulator of genes in multiple nitrogen degradation pathways; expression is regulated by nitrogen levels and by Gln3p; member of the GATA-binding family, forms homodimers and heterodimers with Deh1p
YLL012W	-2.43641	-0.9295	-1.055	YEH1	Steryl ester hydrolase, one of three gene products (Yeh1p, Yeh2p, Tgl1p) responsible for steryl ester hydrolase activity and involved in sterol homeostasis; localized to lipid particle membranes
YLL058W		-0.92975	-0.8675		Putative protein of unknown function with similarity to Str2p, which is a cystathionine gamma-synthase important in sulfur metabolism; YLL058W is not an essential gene
YER090W		-0.93075	-1.15275	TRP2	Anthranilate synthase, catalyzes the initial step of tryptophan biosynthesis, forms multifunctional hetero-oligomeric anthranilate synthase:indole-3-glycerol phosphate synthase enzyme complex with Trp3
YIL020C		-0.93175	-0.5945	HIS6	Phosphoribosyl-5-amino-1-phosphoribosyl-4-imidazolecarboxiamide isomerase, catalyzes the fourth step in histidine biosynthesis; mutations cause histidine auxotrophy and sensitivity to Cu, Co, and Ni salts
YNL129W		-0.936	-1.099	NRK1	Nicotinamide riboside kinase, catalyzes the phosphorylation of nicotinamide riboside and nicotinic acid riboside in salvage pathways for NAD+ biosynthesis
YFL046W		-0.93675	-0.5225	FMP32	Putative protein of unknown function; the authentic, non-tagged protein is detected in highly purified mitochondria in high-throughput studies
YGL215W		-0.942	-0.98875	CLG1	Cyclin-like protein that interacts with Pho85p; has sequence similarity to G1 cyclins PCL1 and PCL2
YGR271W		-0.9465	-0.63025	SLH1	Putative RNA helicase related to Ski2p, involved in translation inhibition of non-poly(A) mRNAs; required for repressing propagation of dsRNA viruses
YNL331C		-0.946741	-1.33575	AAD14	Putative aryl-alcohol dehydrogenase with similarity to P. chrysosporium aryl-alcohol dehydrogenase; mutational analysis has not yet revealed a physiological role
YPL242C		-0.9485	-0.748	IQG1	Homolog of the mammalian IQGAP1 and 2 genes; probable regulator of cellular morphogenesis, inducing actin-ring formation in association with cytokinesis
YPL188W	-2.03525	-0.9515	-0.937092	POS5	Mitochondrial NADH kinase, phosphorylates NADH; also phosphorylates NAD(+) with lower specificity; required for the response to oxidative stress
YCR023C		-0.954	-1.06131		Vacuolar membrane protein of unknown function; member of the multidrug resistance family; YCR023C is not an essential gene
YER078C		-0.95425	-0.4505	ICP55	Mitochondrial aminopeptidase; cleaves the N termini of at least 38 imported proteins after cleavage by the mitochondrial processing peptidase (MPP), thereby increasing their stability; member of the aminopeptidase P family
YKL019W		-0.9545	-1.22825	RAM2	Alpha subunit of both the farnesyltransferase and type I geranylgeranyltransferase that catalyze prenylation of proteins containing a CAAX consensus motif; essential protein required for membrane localization of Ras proteins and a-factor
YDR034C		-0.955	-1.32375	LYS14	Transcriptional activator of lysine pathway genes with 2-aminoadipate semialdehyde as co-inducer; saccharopine reductase synthesis
YER069W	-9.4656	-0.956549	-1.3215	ARG5,6	Protein that is processed in the mitochondrion to yield acetylglutamate kinase and N-acetyl-gamma-glutamyl-phosphate reductase, which catalyze the 2nd and 3rd steps in arginine biosynthesis; enzymes form a complex with Arg2p
YOR198C		-0.95775	-0.7935	BFR1	Component of mRNP complexes associated with polyribosomes; implicated in secretion and nuclear segregation; multicopy suppressor of BFA (Brefeldin A) sensitivity
YPR203W		-0.96125	-1.1175		Putative protein of unknown function
YLR464W		-0.9625	-1.4035		Putative protein of unknown function; intron is predicted but not detected experimentally; YLR464W overlaps the verified gene YRF1-4/YLR466W and two dubious ORFs YLR463C and YLR465C
YNL102W		-0.962666	-0.50525	POL1	Catalytic subunit of the DNA polymerase I alpha-primase complex, required for the initiation of DNA replication during mitotic DNA synthesis and premeiotic DNA synthesis
YDR127W		-0.96275	-1.6185	ARO1	Pentafunctional arom protein, catalyzes steps 2 through 6 in the biosynthesis of chorismate, which is a precursor to aromatic amino acids
YOL029C		-0.9645	-0.58825		Putative protein of unknown function; identified as interacting with Hsc82p and Hsp82p in high-throughput two-hybrid screens
YOR071C		-0.96475	-0.8745	NRT1	High-affinity nicotinamide riboside transporter; also transports thiamine with low affinity; shares sequence similarity with Thi7p and Thi72p; proposed to be involved in 5-fluorocytosine sensitivity
YGR109W-A		-0.9655	-0.745		Retrotransposon TYA Gag gene co-transcribed with TYB Pol; translated as TYA or TYA-TYB polyprotein; Gag is a nucleocapsid protein that is the structural constituent of virus-like particles (VLPs); similar to retroviral Gag
YFL057C		-0.968	-0.94475	AAD16	Putative aryl-alcohol dehydrogenase with similarity to P. chrysosporium aryl-alcohol dehydrogenase; mutational analysis has not yet revealed a physiological role
YNL036W		-0.968	-0.75575	NCE103	Carbonic anhydrase; poorly transcribed under aerobic conditions and at an undetectable level under anaerobic conditions; involved in non-classical protein export pathway
YFL021W		-0.96875	-0.77575	GAT1	Transcriptional activator of genes involved in nitrogen catabolite repression; contains a GATA-1-type zinc finger DNA-binding motif; activity and localization regulated by nitrogen limitation and Ure2p
YKL162C-A		-0.96925	-1.08875		Dubious open reading frame unlikely to encode a functional protein
YKR099W		-0.9705	-0.83775	BAS1	Myb-related transcription factor involved in regulating basal and induced expression of genes of the purine and histidine biosynthesis pathways; also involved in regulation of meiotic recombination at specific genes
YDR035W		-0.97275	-1.082	ARO3	3-deoxy-D-arabino-heptulosonate-7-phosphate (DAHP) synthase, catalyzes the first step in aromatic amino acid biosynthesis and is feedback-inhibited by phenylalanine or high concentration of tyrosine or tryptophan
YLL035W		-0.977	-1.01067	GRC3	Polynucleotide kinase present on rDNA that is required for efficient transcription termination by RNA polymerase I; required for cell growth; mRNA is cell-cycle regulated
YNL172W		-0.97925	-0.936	APC1	Largest subunit of the Anaphase-Promoting Complex/Cyclosome (APC/C), which is a ubiquitin-protein ligase required for degradation of anaphase inhibitors, including mitotic cyclins, during the metaphase/anaphase transition
YER049W		-0.98075	-1.1525	TPA1	Poly(rA)-binding protein involved in translation termination efficiency, mRNA poly(A) tail length and mRNA stability; interacts with Sup45p (eRF1), Sup35p (eRF3) and Pab1p; similar to prolyl 4-hydroxylases; binds Fe(III) and 2-oxoglutarate
YML126C		-0.990154	-1.68325	ERG13	3-hydroxy-3-methylglutaryl-CoA (HMG-CoA) synthase, catalyzes the formation of HMG-CoA from acetyl-CoA and acetoacetyl-CoA; involved in the second step in mevalonate biosynthesis
YML117W	-2.35003	-0.992	-0.9175	NAB6	Putative RNA-binding protein that associates with mRNAs encoding cell wall proteins in high-throughput studies; deletion mutants display increased sensitivity to some cell wall disrupting agents; expression negatively regulated by cAMP
YML099C		-0.9925	-1.33869	ARG81	Zinc-finger transcription factor of the Zn(2)-Cys(6) binuclear cluster domain type, involved in the regulation of arginine-responsive genes; acts with Arg80p and Arg82p
YDL230W		-0.995698	-0.8875	PTP1	Phosphotyrosine-specific protein phosphatase that dephosphorylates a broad range of substrates in vivo, including Fpr3p; localized to the cytoplasm and the mitochondria; proposed to be a negative regulator of filamentation
YNL254C		-0.99575	-1.01194	RTC4	Protein of unknown function; null mutation suppresses cdc13-1 temperature sensitivity; (GFP)-fusion protein localizes to both the cytoplasm and the nucleus
YBR256C		-0.99825	-1.029	RIB5	Riboflavin synthase; catalyzes the last step of the riboflavin biosynthesis pathway
YIL117C	-5.15012	-0.99875	-1.33196	PRM5	Pheromone-regulated protein, predicted to have 1 transmembrane segment; induced during cell integrity signalling
YFL064C		-1.005	-1.3955		Putative protein of unknown function
YPR057W		-1.006	-0.8345	BRR1	snRNP protein component of spliceosomal snRNPs, required for pre-mRNA splicing and snRNP biogenesis; in null mutant newly-synthesized snRNAs are destabilized and 3'-end processing is slowed
YLR167W		-1.007	-1.1715	RPS31	Fusion protein that is cleaved to yield a ribosomal protein of the small (40S) subunit and ubiquitin; ubiquitin may facilitate assembly of the ribosomal protein into ribosomes; interacts genetically with translation factor eIF2B
YOR203W		-1.01278	-0.6285	DED1?	Dubious open reading frame unlikely to encode a protein, based on available experimental and comparative sequence data; overlaps 5' end of essential DED1 gene required for translation initiation
YFL033C		-1.016	-1.0825	RIM15	Glucose-repressible protein kinase involved in signal transduction during cell proliferation in response to nutrients, specifically the establishment of stationary phase; identified as a regulator of IME2; substrate of Pho80p-Pho85p kinase
YLR158C	-2.14694	-1.01667	-1.5155	ASP3-3	Cell-wall L-asparaginase II involved in asparagine catabolism; expression induced during nitrogen starvation; ORF contains a short non-coding RNA that enhances expression of full-length gene; reference strain S288C has four copies of ASP3
YGL202W	-2.49863	-1.02125	-1.8416	ARO8	Aromatic aminotransferase I, expression is regulated by general control of amino acid biosynthesis
YLR157C	-2.02135	-1.02209	-1.4655	ASP3-2	Cell-wall L-asparaginase II involved in asparagine catabolism; expression induced during nitrogen starvation; ORF contains a short non-coding RNA that enhances expression of full-length gene; reference strain S288C has four copies of ASP3
YAR014C		-1.02475	-0.59125	BUD14	Protein involved in bud-site selection; diploid mutants display a random budding pattern instead of the wild-type bipolar pattern
YLR239C		-1.025	-0.526243	LIP2	Lipoyl ligase, involved in the modification of mitochondrial enzymes by the attachment of lipoic acid groups
YNL130C	-2.06638	-1.027	-1.092	CPT1	Cholinephosphotransferase, required for phosphatidylcholine biosynthesis and for inositol-dependent regulation of EPT1 transcription
YML097C	2.05577	-1.03275	-0.926	VPS9	A guanine nucleotide exchange factor involved in vesicle-mediated vacuolar protein transport; specifically stimulates the intrinsic guanine nucleotide exchange activity of Vps21p/Rab5: similar to mammalian ras inhibitors; binds ubiquitin
YHR019C		-1.0345	-1.346	DED81	Cytosolic asparaginyl-tRNA synthetase, required for protein synthesis, catalyzes the specific attachment of asparagine to its cognate tRNA
YDR400W		-1.03475	-0.996	URH1	Uridine nucleosidase (uridine-cytidine N-ribohydrolase), cleaves N-glycosidic bonds in nucleosides; involved in the pyrimidine salvage and nicotinamide riboside salvage pathways
YOL145C		-1.03725	-0.5795	CTR9	Component of the Paf1p complex that binds to and modulates the activity of RNA polymerases I and II; required for expression of a subset of genes, including cyclin genes; contains TPR repeats
YOR363C		-1.0395	-0.5245	PIP2	Autoregulatory oleate-specific transcriptional activator of peroxisome proliferation, contains Zn(2)-Cys(6) cluster domain, forms heterodimer with Oaf1p, binds oleate response elements (OREs), activates beta-oxidation genes
YFL010W-A		-1.03975	-0.75125	AUA1	Protein required for the negative regulation by ammonia of Gap1p, which is a general amino acid permease
YCR018C-A		-1.04325	-1.54675		Putative protein of unknown function; encoded opposite a Ty1 LTR
YML023C		-1.0434	-1.36425	NSE5	Essential subunit of the Mms21-Smc5-Smc6 complex; required for cell viability and DNA repair
YKL218C		-1.0475	-1.21575	SRY1	3-hydroxyaspartate dehydratase, deaminates L-threo-3-hydroxyaspartate to form oxaloacetate and ammonia; required in the presence of hydroxyaspartate; highly similar to mouse serine racemase (Srr) but has no serine racemase activity
YGL195W		-1.048	-0.68275	GCN1	Positive regulator of the Gcn2p kinase activity, forms a complex with Gcn20p; proposed to stimulate Gcn2p activation by an uncharged tRNA
YIL173W	-2.34997	-1.0505	-1.19025	VTH1	Putative membrane glycoprotein with strong similarity to Vth2p and Pep1p/Vps10p, may be involved in vacuolar protein sorting
YLL021W		-1.052	-0.46525	SPA2	Component of the polarisome, which functions in actin cytoskeletal organization during polarized growth; acts as a scaffold for Mkk1p and Mpk1p cell wall integrity signaling components; potential Cdc28p substrate
YIL009C-A		-1.05222	-1.27463	EST3	Component of the telomerase holoenzyme, involved in telomere replication
YIL094C		-1.053	-1.30075	LYS12	Homo-isocitrate dehydrogenase, an NAD-linked mitochondrial enzyme required for the fourth step in the biosynthesis of lysine, in which homo-isocitrate is oxidatively decarboxylated to alpha-ketoadipate
YDR393W		-1.05575	-0.85	SHE9	Mrna (identified by a library screen) that causes growth arrest when overexpressed. Mitochondrial Distribution and Morphology
YKL029C		-1.05775	-1.422	MAE1	Mitochondrial malic enzyme, catalyzes the oxidative decarboxylation of malate to pyruvate, which is a key intermediate in sugar metabolism and a precursor for synthesis of several amino acids
YER040W		-1.0585	-1.3035	GLN3	Transcriptional activator of genes regulated by nitrogen catabolite repression (NCR), localization and activity regulated by quality of nitrogen source
YGL155W		-1.0595	-0.64877	CDC43	Beta subunit of geranylgeranyltransferase type I, catalyzes geranylgeranylation to the cysteine residue in proteins containing a C-terminal CaaX sequence ending in Leu or Phe; has substrates important for morphogenesis
YDR408C	-2.70246	-1.065	-0.82325	ADE8	Phosphoribosyl-glycinamide transformylase, catalyzes a step in the 'de novo' purine nucleotide biosynthetic pathway
YPR202W		-1.06725	-1.38025		Putative protein of unknown function with similarity to telomere-encoded helicases; YPR202W is not an essential gene; transcript is predicted to be spliced but there is no evidence that it is spliced in vivo
YLR462W		-1.069	-1.36325		Putative protein of unknown function with similarity to helicases; YLR462W is within the telomere on the right arm of chromosome XII
YOL092W		-1.071	-0.77225		Putative protein of unknown function; predicted to contain six transmembrane domains and is 58% similar to the uncharacterized ORF YBR147W
YEL075C		-1.07175	-1.43525		telomeric orf of unknown function
YGL024W		-1.07307	-1.5025		Dubious open reading frame unlikely to encode a protein, based on available experimental and comparative sequence data; partially/completely overlaps the verified ORF PGD1/YGL025C
YLR316C		-1.08075	-0.920965	TAD3	Subunit of tRNA-specific adenosine-34 deaminase, forms a heterodimer with Tad2p that converts adenosine to inosine at the wobble position of several tRNAs
YML076C		-1.08575	-0.88725	WAR1	Homodimeric Zn2Cys6 zinc finger transcription factor; binds to a weak acid response element to induce transcription of PDR12 and FUN34, encoding an acid transporter and a putative ammonia transporter, respectively
YGL116W		-1.09025	-1.13375	CDC20	Cell-cycle regulated activator of anaphase-promoting complex/cyclosome (APC/C), which is required for metaphase/anaphase transition; directs ubiquitination of mitotic cyclins, Pds1p, and other anaphase inhibitors; potential Cdc28p substrate
YML005W		-1.09325	-1.30425	TRM12	S-adenosylmethionine-dependent methyltransferase of the seven beta-strand family; required for wybutosine formation in phenylalanine-accepting tRNA
YHL016C		-1.0945	-1.12575	DUR3	Plasma membrane transporter for both urea and polyamines, expression is highly sensitive to nitrogen catabolite repression and induced by allophanate, the last intermediate of the allantoin degradative pathway
YGL071W		-1.0965	-1.2325	AFT1	Transcription factor involved in iron utilization and homeostasis; binds the consensus site PyPuCACCCPu and activates the expression of target genes in response to changes in iron availability
YOL097C		-1.1025	-0.849	WRS1	Cytoplasmic tryptophanyl-tRNA synthetase, aminoacylates tryptophanyl-tRNA
YIR029W		-1.105	-0.679	DAL2	Allantoicase, converts allantoate to urea and ureidoglycolate in the second step of allantoin degradation; expression sensitive to nitrogen catabolite repression and induced by allophanate, an intermediate in allantoin degradation
YBR249C		-1.11025	-1.0585	ARO4	3-deoxy-D-arabino-heptulosonate-7-phosphate (DAHP) synthase, catalyzes the first step in aromatic amino acid biosynthesis and is feedback-inhibited by tyrosine or high concentrations of phenylalanine or tryptophan
YDR261C	-2.47539	-1.1155	-1.199	EXG2	Exo-1,3-beta-glucanase, involved in cell wall beta-glucan assembly; may be anchored to the plasma membrane via a glycosylphosphatidylinositol (GPI) anchor
YOR201C		-1.118	-1.1013	MRM1	Ribose methyltransferase that modifies a functionally critical, conserved nucleotide in mitochondrial 21S rRNA
YHL015W		-1.12125	-1.10925	RPS20	Protein component of the small (40S) ribosomal subunit; overproduction suppresses mutations affecting RNA polymerase III-dependent transcription; has similarity to E. coli S10 and rat S20 ribosomal proteins
YDR034C-A		-1.124	-1.5575		Putative protein of unknown function; contained within the solo Ty1 LTR element YDRWdelta7
YKL205W		-1.1315	-0.698733	LOS1	Nuclear pore protein involved in nuclear export of pre-tRNA and in re-export of mature tRNAs after their retrograde import from the cytoplasm
YHR024C		-1.1335	-0.64075	MAS2	Larger subunit of the mitochondrial processing protease (MPP), essential processing enzyme that cleaves the N-terminal targeting sequences from mitochondrially imported proteins
YOL138C		-1.1345	-0.8165	RTC1	Subunit of the SEA (Seh1-associated) complex, a coatamer-related complex that associates dynamically with the vacuole; null mutation suppresses cdc13-1 temperature sensitivity; has N-terminal WD-40 repeats and C-terminal RING motifs
YFR020W		-1.1385	-0.86375		Dubious open reading frame unlikely to encode a functional protein
YIL003W		-1.1395	-0.90925	CFD1	Highly conserved, putative P-loop ATPase localized in the cytoplasm; has a potential role in assembly of iron-sulfur clusters in proteins
YML075C		-1.14575	-1.18025	HMG1	One of two isozymes of HMG-CoA reductase that catalyzes the conversion of HMG-CoA to mevalonate, which is a rate-limiting step in sterol biosynthesis; localizes to the nuclear envelope; overproduction induces the formation of karmellae
YOR356W		-1.1505	-1.097	CIR2	Putative ortholog of human electron transfer flavoprotein dehydrogenase (ETF-dH); found in a large supramolecular complex with other mitochondrial dehydrogenases; may have a role in oxidative stress response
YBR208C		-1.15125	-1.083	DUR1,2	Urea amidolyase, contains both urea carboxylase and allophanate hydrolase activities, degrades urea to CO2 and NH3; expression sensitive to nitrogen catabolite repression and induced by allophanate, an intermediate in allantoin degradation
YGR094W		-1.15475	-1.4825	VAS1	Mitochondrial and cytoplasmic valyl-tRNA synthetase
YPR145W		-1.15499	-1.394	ASN1	Asparagine synthetase, isozyme of Asn2p; catalyzes the synthesis of L-asparagine from L-aspartate in the asparagine biosynthetic pathway
YOR155C		-1.15975	-0.76575	ISN1	Inosine 5'-monophosphate (IMP)-specific 5'-nucleotidase, catalyzes the breakdown of IMP to inosine, does not show similarity to known 5'-nucleotidases from other organisms
YML046W		-1.1625	-1.0845	PRP39	U1 snRNP protein involved in splicing, contains multiple tetriatricopeptide repeats
YOR130C		-1.1625	-0.76075	ORT1	Ornithine transporter of the mitochondrial inner membrane, exports ornithine from mitochondria as part of arginine biosynthesis; human ortholog is associated with hyperammonaemia-hyperornithinaemia-homocitrullinuria (HHH) syndrome
YLL018C		-1.16475	-1.2705	DPS1	Aspartyl-tRNA synthetase, primarily cytoplasmic; homodimeric enzyme that catalyzes the specific aspartylation of tRNA(Asp); class II aminoacyl tRNA synthetase; binding to its own mRNA may confer autoregulation
YDL131W		-1.16975	-1.24325	LYS21	Homocitrate synthase isozyme, catalyzes the condensation of acetyl-CoA and alpha-ketoglutarate to form homocitrate, which is the first step in the lysine biosynthesis pathway; highly similar to the other isozyme, Lys20p
YLR343W		-1.17575	-0.7415	GAS2	1,3-beta-glucanosyltransferase, involved with Gas4p in spore wall assembly; has similarity to Gas1p
YIL145C		-1.1775	-0.7505	PAN6	Pantothenate synthase, also known as pantoate-beta-alanine ligase, required for pantothenic acid biosynthesis, deletion causes pantothenic acid auxotrophy, homologous to E. coli panC
YMR272C		-1.18025	-1.05975	SCS7	Sphingolipid alpha-hydroxylase, functions in the alpha-hydroxylation of sphingolipid-associated very long chain fatty acids, has both cytochrome b5-like and hydroxylase/desaturase domains, not essential for growth
YJR046W		-1.18375	-1.21225	TAH11	DNA replication licensing factor, required for pre-replication complex assembly
YNL231C		-1.18375	-1.05075	PDR16	Phosphatidylinositol transfer protein (PITP) controlled by the multiple drug resistance regulator Pdr1p, localizes to lipid particles and microsomes, controls levels of various lipids, may regulate lipid synthesis, homologous to Pdr17p
YER060W-A		-1.18925	-1.93425	FCY22	Putative purine-cytosine permease, very similar to Fcy2p but cannot substitute for its function
YPR033C		-1.193	-1.33375	HTS1	Cytoplasmic and mitochondrial histidine tRNA synthetase; encoded by a single nuclear gene that specifies two messages; efficient mitochondrial localization requires both a presequence and an amino-terminal sequence
YPR048W		-1.19575	-0.576892	TAH18	Conserved NAPDH-dependent diflavin reductase, component of an early step in the cytosolic Fe-S protein assembly (CIA) machinery; transfers electrons from NADPH to the Fe-S cluster of Dre2p; plays a pro-death role under oxidative stress
YHR077C		-1.196	-0.67825	NMD2	Protein involved in the nonsense-mediated mRNA decay (NMD) pathway; interacts with Nam7p and Upf3p; involved in telomere maintenance
YOR333C		-1.19625	-0.51125		Dubious open reading frame, unlikely to encode a functional protein; overlaps 5' end of MRS2 gene required for respiratory growth
YKR103W		-1.20175	-0.67575	NFT1	Putative transporter of the multidrug resistance-associated protein (MRP) subfamily; adjacent ORFs YKR103W and YKR104W are merged in different strain backgrounds
YAR030C		-1.202	-1.45075		Dubious open reading frame unlikely to encode a protein, based on available experimental and comparative sequence data; partially overlaps the uncharacterized ORF YAR029W and the verified gene PRM9
YIL082W-A		-1.204	-0.60302		Retrotransposon TYA Gag and TYB Pol genes; transcribed/translated as one unit; polyprotein is processed to make a nucleocapsid-like protein (Gag), reverse transcriptase (RT), protease (PR), and integrase (IN); similar to retroviral genes
YDR037W		-1.206	-1.64425	KRS1	Lysyl-tRNA synthetase
YDL182W		-1.20775	-1.81431	LYS20	Homocitrate synthase isozyme, catalyzes the condensation of acetyl-CoA and alpha-ketoglutarate to form homocitrate, which is the first step in the lysine biosynthesis pathway; highly similar to the other isozyme, Lys21p
YPR194C		-1.20975	-1.49775	OPT2	Oligopeptide transporter; member of the OPT family, with potential orthologs in S. pombe and C. albicans; also plays a role in formation of mature vacuoles
YHL009W-B		-1.21325	-0.853		Retrotransposon TYA Gag and TYB Pol genes; transcribed/translated as one unit; polyprotein is processed to make a nucleocapsid-like protein (Gag), reverse transcriptase (RT), protease (PR), and integrase (IN); similar to retroviral genes
YHR047C		-1.2235	-1.17075	AAP1'	Arginine/alanine aminopeptidase, overproduction stimulates glycogen accumulation
YER171W		-1.2235	-0.945443	RAD3	5' to 3' DNA helicase, involved in nucleotide excision repair and transcription; subunit of RNA polymerase II transcription initiation factor TFIIH; subunit of Nucleotide Excision Repair Factor 3 (NEF3); homolog of human XPD protein
YGR109W-B		-1.2235	-0.756		Retrotransposon TYA Gag and TYB Pol genes; transcribed/translated as one unit; polyprotein is processed to make a nucleocapsid-like protein (Gag), reverse transcriptase (RT), protease (PR), and integrase (IN); similar to retroviral genes
YDR252W		-1.22525	-0.75875	BTT1	beta subunit of the nascent-polypeptide-associated complex (NAC); homologous to human BTF3b; Negative effect on expression of several genes transcribed by RNA polymerase II
YLR106C		-1.22625	-0.65725	MDN1	Huge dynein-related AAA-type ATPase (midasin), forms extended pre-60S particle with the Rix1 complex (Rix1p-Ipi1p-Ipi3p); acts in removal of ribosomal biogenesis factors at successive steps of pre-60S assembly and export from nucleus
YNL298W		-1.2365	-1.569	CLA4	Cdc42p-activated signal transducing kinase of the PAK (p21-activated kinase) family, along with Ste20p and Skm1p; involved in septin ring assembly, vacuole inheritance, cytokinesis, sterol uptake regulation; phosphorylates Cdc3p and Cdc10p
YMR046W-A		-1.23975	-1.60175		Dubious open reading frame unlikely to encode a functional protein
YDR306C		-1.2425	-0.52075		F-box protein of unknown function; interacts with Sgt1p via a Leucine-Rich Repeat (LRR) domain
YKL033W-A		-1.245	-1.39875		Putative protein of unknown function; similar to uncharacterized proteins from other fungi
YKR036C		-1.24775	-0.53375	CAF4	WD40 repeat-containing protein associated with the CCR4-NOT complex, interacts in a Ccr4p-dependent manner with Ssn2p; also interacts with Fis1p, Mdv1p and Dnm1p and plays a role in mitochondrial fission
YJL072C		-1.249	-1.5185	PSF2	Subunit of the GINS complex (Sld5p, Psf1p, Psf2p, Psf3p), which is localized to DNA replication origins and implicated in assembly of the DNA replication machinery
YNR062C		-1.253	-0.7665		Putative membrane protein of unknown function
YIL092W		-1.25526	-1.03		Putative protein of unknown function; green fluorescent protein (GFP)-fusion protein localizes to the cytoplasm and to the nucleus
YER056C		-1.26375	-1.8965	FCY2	Purine-cytosine permease, mediates purine (adenine, guanine, and hypoxanthine) and cytosine accumulation
YPR058W		-1.26825	-1.40625	YMC1	Mitochondrial protein, putative inner membrane transporter with a role in oleate metabolism and glutamate biosynthesis; member of the mitochondrial carrier (MCF) family; has similarity with Ymc2p
YNR058W		-1.26925	-1.328	BIO3	7,8-diamino-pelargonic acid aminotransferase (DAPA), catalyzes the second step in the biotin biosynthesis pathway; BIO3 is in a cluster of 3 genes (BIO3, BIO4, and BIO5) that mediate biotin synthesis
YGR122C-A		-1.26975	-1.688		Dubious open reading frame unlikely to encode a functional protein
YBR115C		-1.27325	-0.531439	LYS2	Alpha aminoadipate reductase, catalyzes the reduction of alpha-aminoadipate to alpha-aminoadipate 6-semialdehyde, which is the fifth step in biosynthesis of lysine; activation requires posttranslational phosphopantetheinylation by Lys5p
YMR202W		-1.2745	-1.13825	ERG2	C-8 sterol isomerase, catalyzes the isomerization of the delta-8 double bond to the delta-7 position at an intermediate step in ergosterol biosynthesis
YOR132W		-1.27525	-1.29525	VPS17	Subunit of the membrane-associated retromer complex essential for endosome-to-Golgi retrograde protein transport; peripheral membrane protein that assembles onto the membrane with Vps5p to promote vesicle formation
YPL252C		-1.2775	-1.1605	YAH1	Ferredoxin of the mitochondrial matrix required for formation of cellular iron-sulfur proteins; involved in heme A biosynthesis; homologous to human adrenodoxin
YBL005W		-1.27775	-0.40325	PDR3	Transcriptional activator of the pleiotropic drug resistance network, regulates expression of ATP-binding cassette (ABC) transporters through binding to cis-acting sites known as PDREs (PDR responsive elements)
YEL075W-A		-1.28525	-1.058		Telomeric dubious open reading frame unlikely to encode a functional protein
YPR138C		-1.28575	-1.73625	MEP3	Ammonium permease of high capacity and low affinity; belongs to a ubiquitous family of cytoplasmic membrane proteins that transport only ammonium (NH4+); expression is under the nitrogen catabolite repression regulation ammonia permease
YNL227C		-1.2865	-0.7265	JJJ1	Co-chaperone that stimulates the ATPase activity of Ssa1p, required for a late step of ribosome biogenesis; associated with the cytosolic large ribosomal subunit; contains a J-domain; mutation causes defects in fluid-phase endocytosis
YOR207C		-1.28975	-0.717104	RET1	Second-largest subunit of RNA polymerase III, which is responsible for the transcription of tRNA and 5S RNA genes, and other low molecular weight RNAs
YJL130C		-1.30175	-1.4155	URA2	Bifunctional carbamoylphosphate synthetase (CPSase)-aspartate transcarbamylase (ATCase), catalyzes the first two enzymatic steps in the de novo biosynthesis of pyrimidines; both activities are subject to feedback inhibition by UTP
YLR029C		-1.30763	-1.76725	RPL15A	Protein component of the large (60S) ribosomal subunit, nearly identical to Rpl15Bp and has similarity to rat L15 ribosomal protein; binds to 5.8 S rRNA
YOL165C		-1.31075	-1.596	AAD15	Putative aryl-alcohol dehydrogenase with similarity to P. chrysosporium aryl-alcohol dehydrogenase; mutational analysis has not yet revealed a physiological role
YCR099C	-2.72901	-1.31775	-0.84775		Hypothetical ORF
YFR046C		-1.32578	-0.669427	CNN1	Kinetochore protein of unknown function; associated with the essential kinetochore proteins Nnf1p and Spc24p; phosphorylated by both Clb5-Cdk1 and, to a lesser extent, Clb2-Cdk1
YDL198C		-1.32775	-1.94525	GGC1	Mitochondrial GTP/GDP transporter, essential for mitochondrial genome maintenance; has a role in mitochondrial iron transport; member of the mitochondrial carrier family
YPL257W		-1.33225	-1.22725		Putative protein of unknown function; homozygous diploid deletion strain exhibits low budding index; physically interacts with Hsp82p; YPL257W is not an essential gene
YFL028C		-1.3325	-1.328	CAF16	Part of evolutionarily-conserved CCR4-NOT regulatory complex; contains single ABC-type ATPase domain but no transmembrane domain; interacts with several subunits of Mediator
YJR048W		-1.3385	-1.68775	CYC1	Cytochrome c, isoform 1; electron carrier of the mitochondrial intermembrane space that transfers electrons from ubiquinone-cytochrome c oxidoreductase to cytochrome c oxidase during cellular respiration
YKL128C		-1.35025	-1.02457	PMU1	Putative phosphomutase, contains a region homologous to the active site of phosphomutases; overexpression suppresses the histidine auxotrophy of an ade3 ade16 ade17 triple mutant and the temperature sensitivity of a tps2 mutant
YJR092W		-1.3595	-0.681	BUD4	Protein involved in bud-site selection and required for axial budding pattern; localizes with septins to bud neck in mitosis and may constitute an axial landmark for next round of budding; potential Cdc28p substrate
YGL229C		-1.37075	-0.69225	SAP4	Protein required for function of the Sit4p protein phosphatase, member of a family of similar proteins that form complexes with Sit4p, including Sap155p, Sap185p, and Sap190p
YPR002C-A		-1.37125	-1.03375		Dubious open reading frame unlikely to encode a protein, based on available experimental and comparative sequence data; completely overlaps the Ty1 long terminal repeat, YPRWdelta12
YDR487C		-1.37475	-1.3735	RIB3	3,4-dihydroxy-2-butanone-4-phosphate synthase (DHBP synthase), required for riboflavin biosynthesis from ribulose-5-phosphate, also has an unrelated function in mitochondrial respiration
YPL160W		-1.378	-1.897	CDC60	Cytosolic leucyl tRNA synthetase, ligates leucine to the appropriate tRNA
YIL015W		-1.37875	-1.293	BAR1	Aspartyl protease secreted into the periplasmic space of mating type a cells, helps cells find mating partners, cleaves and inactivates alpha factor allowing cells to recover from alpha-factor-induced cell cycle arrest
YPL241C		-1.38325	-0.459	CIN2	GTPase-activating protein (GAP) for Cin4p; tubulin folding factor C involved in beta-tubulin (Tub2p) folding; mutants display increased chromosome loss and benomyl sensitivity; deletion complemented by human GAP, retinitis pigmentosa 2
YFL026W	-5.92843	-1.3965	-1.48775	STE2	Receptor for alpha-factor pheromone; seven transmembrane-domain GPCR that interacts with both pheromone and a heterotrimeric G protein to initiate the signaling response that leads to mating between haploid a and alpha cells
YNL226W		-1.40179	-0.473951		Dubious open reading frame unlikely to encode a protein, based on available experimental and comparative sequence data; overlaps the verified gene JJJ1/YNL227C
YEL071W		-1.407	-1.705	DLD3	D-lactate dehydrogenase, part of the retrograde regulon which consists of genes whose expression is stimulated by damage to mitochondria and reduced in cells grown with glutamate as the sole nitrogen source, located in the cytoplasm
YLR152C		-1.40725	-1.179		Putative protein of unknown function; YLR152C is not an essential gene
YOR213C		-1.412	-0.8835	SAS5	Subunit of the SAS complex (Sas2p, Sas4p, Sas5p), which acetylates free histones and nucleosomes and regulates transcriptional silencing; stimulates Sas2p HAT activity
YIL056W		-1.4145	-0.819	VHR1	Transcriptional activator, required for the vitamin H-responsive element (VHRE) mediated induction of VHT1 (Vitamin H transporter) and BIO5 (biotin biosynthesis intermediate transporter) in response to low biotin concentrations
YEL029C		-1.416	-1.239	BUD16	Protein involved in bud-site selection; diploid mutants display a random budding pattern instead of the wild-type bipolar pattern
YNR044W	-3.01078	-1.42375	-1.2175	AGA1	Anchorage subunit of a-agglutinin of a-cells, highly O-glycosylated protein with N-terminal secretion signal and C-terminal signal for addition of GPI anchor to cell wall, linked to adhesion subunit Aga2p via two disulfide bonds
YOR298W		-1.425	-0.9145	MUM3	Protein of unknown function involved in the organization of the outer spore wall layers; has similarity to the tafazzins superfamily of acyltransferases
YJR111C		-1.42575	-1.178		Putative protein of unknown function; green fluorescent protein (GFP)-fusion protein localizes to the mitochondria
YJL172W	-2.9592	-1.4345	-1.71825	CPS1	Vacuolar carboxypeptidase yscS; expression is induced under low-nitrogen conditions
YPR021C		-1.43625	-1.22175	AGC1	Mitochondrial amino acid transporter, acts both as a glutamate uniporter and as an aspartate-glutamate exchanger; involved in nitrogen metabolism and nitrogen compound biosynthesis
YFR025C		-1.43825	-1.66875	HIS2	Histidinolphosphatase, catalyzes the eighth step in histidine biosynthesis; mutations cause histidine auxotrophy and sensitivity to Cu, Co, and Ni salts; transcription is regulated by general amino acid control
YKL211C	-2.52517	-1.45025	-1.5665	TRP3	Bifunctional enzyme exhibiting both indole-3-glycerol-phosphate synthase and anthranilate synthase activities, forms multifunctional hetero-oligomeric anthranilate synthase:indole-3-glycerol phosphate synthase enzyme complex with Trp2
YER184C		-1.46475	-1.061		Putative zinc cluster protein; deletion confers sensitivity to Calcufluor white, and prevents growth on glycerol or lactate as sole carbon source
YGL224C		-1.467	-1.74946	SDT1	Pyrimidine nucleotidase; overexpression suppresses the 6-AU sensitivity of transcription elongation factor S-II, as well as resistance to other pyrimidine derivatives
YMR321C		-1.4725	-1.959		Putative protein of unknown function; proposed to be a palmitoylated membrane protein
YBR248C		-1.47625	-1.72075	HIS7	Imidazole glycerol phosphate synthase (glutamine amidotransferase:cyclase), catalyzes the fifth and sixth steps of histidine biosynthesis and also produces 5-aminoimidazole-4-carboxamide ribotide (AICAR), a purine precursor
YJR132W		-1.47725	-0.93242	NMD5	Karyopherin, a carrier protein involved in nuclear import of proteins; importin beta homolog
YOR145C		-1.48975	-1.12425	PNO1	Essential nucleolar protein required for pre-18S rRNA processing, interacts with Dim1p, an 18S rRNA dimethyltransferase, and also with Nob1p, which is involved in proteasome biogenesis; contains a KH domain
YAL026C		-1.49425	-1.1465	DRS2	Aminophospholipid translocase (flippase) that maintains membrane lipid asymmetry in post-Golgi secretory vesicles; contributes to clathrin-coated vesicle formation and endocytosis; mutations in human homolog ATP8B1 result in liver disease
YCR101C	-2.54725	-1.49575	-1.1565		Putative protein of unknown function; localizes to the membrane fraction; YCR101C is not an essential gene
YDR273W		-1.49975	-1.23825	DON1	Meiosis-specific component of the spindle pole body, part of the leading edge protein (LEP) coat, forms a ring-like structure at the leading edge of the prospore membrane during meiosis II
YBR166C		-1.50092	-1.15275	TYR1	Prephenate dehydrogenase involved in tyrosine biosynthesis, expression is dependent on phenylalanine levels
YMR121C		-1.51475	-1.51225	RPL15B	Protein component of the large (60S) ribosomal subunit, nearly identical to Rpl15Ap and has similarity to rat L15 ribosomal protein; binds to 5.8 S rRNA
YDR341C		-1.51725	-1.31825		Arginyl-tRNA synthetase, proposed to be cytoplasmic but the authentic, non-tagged protein is detected in highly purified mitochondria in high-throughput studies
YER172C		-1.51875	-1.5835	BRR2	RNA-dependent ATPase RNA helicase (DEIH box); required for disruption of U4/U6 base-pairing in native snRNPs to activate the spliceosome for catalysis; homologous to human U5-200kD
YLR245C		-1.525	-1.384	CDD1	Cytidine deaminase; catalyzes the modification of cytidine to uridine in vitro but native RNA substrates have not been identified, localizes to both the nucleus and cytoplasm
YDR327W		-1.5395	-1.14775		Dubious open reading frame unlikely to encode a protein, based on experi
YOR154W		-1.5405	-1.611	SLP1	Integral membrane protein of unknown function; member of the SUN-like family of proteins; genetic interactions suggest a role in folding of ER membrane proteins
YJL076W		-1.55	-1.7025	NET1	Core subunit of the RENT complex, which is a complex involved in nucleolar silencing and telophase exit; stimulates transcription by RNA polymerase I and regulates nucleolar structure
YNL311C		-1.5555	-1.302	SKP2	F-box protein of unknown function predicted to be part of an SCF ubiquitin protease complex; involved in regulating protein levels of sulfur metabolism enzymes; may interact with ribosomes, based on co-purification experiments
YBR145W	3.38566	-1.55675	-0.84725	ADH5	Alcohol dehydrogenase isoenzyme V; involved in ethanol production
YDR242W		-1.56175	-1.04519	AMD2	Putative amidase
YGL101W		-1.565	-1.6835		Putative protein of unknown function; non-essential gene with similarity to YBR242W; interacts with the DNA helicase Hpr5p
YIR032C	-2.98149	-1.5655	-1.574	DAL3	Ureidoglycolate hydrolase, converts ureidoglycolate to glyoxylate and urea in the third step of allantoin degradation; expression sensitive to nitrogen catabolite repression
YOR131C		-1.5668	-1.8225		Putative protein of unknown function; non-essential gene; overexpression causes a cell cycle delay or arrest
YGR173W		-1.5675	-1.18375	RBG2	Protein with a role in translation; forms a complex with Gir2p; has similarity to mammalian developmentally regulated GTP-binding protein
YMR075W		-1.5835	-1.39025	RCO1	Essential subunit of the histone deacetylase Rpd3S complex; interacts with Eaf3p
YLL051C		-1.58375	-1.135	FRE6	Putative ferric reductase with similarity to Fre2p; expression induced by low iron levels
YNL004W		-1.58975	-1.69094	HRB1	Poly(A+) RNA-binding protein, involved in the export of mRNAs from the nucleus to the cytoplasm; similar to Gbp2p and Npl3p
YJL110C		-1.5945	-0.56975	GZF3	GATA zinc finger protein and Dal80p homolog that negatively regulates nitrogen catabolic gene expression by competing with Gat1p for GATA site binding; function requires a repressive carbon source; dimerizes with Dal80p and binds to Tor1p
YLR451W		-1.60125	-1.70875	LEU3	Zinc-finger transcription factor that regulates genes involved in branched chain amino acid biosynthesis and ammonia assimilation; positively regulated by alpha-isopropylmalate, an intermediate in leucine biosynthesis
YNL145W	-3.20003	-1.60325	-1.42125	MFA2	Mating pheromone a-factor, made by a cells; interacts with alpha cells to induce cell cycle arrest and other responses leading to mating; biogenesis involves C-terminal modification, N-terminal proteolysis, and export; also encoded by MFA1
YGL255W	-3.0972	-1.6035	-1.6995	ZRT1	High-affinity zinc transporter of the plasma membrane, responsible for the majority of zinc uptake; transcription is induced under low-zinc conditions by the Zap1p transcription factor
YML116W	-3.30751	-1.60525	-1.75675	ATR1	very hydrophobic, has many membrane-spanning regions, several potential glycosylation sites, potential ATP-binding site
YPR074C		-1.60875	-2.2065	TKL1	Transketolase, similar to Tkl2p; catalyzes conversion of xylulose-5-phosphate and ribose-5-phosphate to sedoheptulose-7-phosphate and glyceraldehyde-3-phosphate in the pentose phosphate pathway; needed for synthesis of aromatic amino acids
YGR170W		-1.609	-1.40475	PSD2	Phosphatidylserine decarboxylase of the Golgi and vacuolar membranes, converts phosphatidylserine to phosphatidylethanolamine
YHR020W		-1.611	-1.79025		Protein of unknown function that may interact with ribosomes, based on co-purification experiments; has similarity to proline-tRNA ligase; YHR020W is an essential gene
YMR042W		-1.62047	-0.995	ARG80	Transcription factor involved in regulation of arginine-responsive genes; acts with Arg81p and Arg82p
YKL114C		-1.6215	-1.50375	APN1	Major apurinic/apyrimidinic endonuclease, 3'-repair diesterase involved in repair of DNA damage by oxidation and alkylating agents; also functions as a 3'-5' exonuclease to repair 7,8-dihydro-8-oxodeoxyguanosine
YJR152W		-1.63275	-1.751	DAL5	Allantoate permease; ureidosuccinate permease; also transports dipeptides, though with lower affinity than for allantoate and ureidosuccinate; expression is constitutive but sensitive to nitrogen catabolite repression
YDR234W		-1.63875	-1.7895	LYS4	Homoaconitase, catalyzes the conversion of homocitrate to homoisocitrate, which is a step in the lysine biosynthesis pathway
YIR031C	9.69216	-1.64275	-1.45125	DAL7	Malate synthase, role in allantoin degradation unknown; expression sensitive to nitrogen catabolite repression and induced by allophanate, an intermediate in allantoin degradation
YOR144C		-1.64875	-1.50025	ELG1	Subunit of an alternative replication factor C complex important for DNA replication and genome integrity; suppresses spontaneous DNA damage; involved in homologous recombination-mediated repair and telomere homeostasis
YDR034C-D		-1.6519	-1.65934		Retrotransposon TYA Gag and TYB Pol genes; transcribed/translated as one unit; polyprotein is processed to make a nucleocapsid-like protein (Gag), reverse transcriptase (RT), protease (PR), and integrase (IN); similar to retroviral genes
YMR095C	-2.87604	-1.686	-1.366	SNO1	Protein of unknown function, involved in pyridoxine metabolism; expression is induced during stationary phase; may be part of a complex that also contains Snz1p
YBR075W		-1.69875	-1.017		Merged open reading frame, does not encode a discrete protein; YBR075W was originally annotated as an independent ORF, but as a result of a sequence change, it was merged with an adjacent ORF into a single reading frame, designated YBR074W
YKL209C		-1.703	-1.20675	STE6	Plasma membrane ATP-binding cassette (ABC) transporter required for the export of a-factor, catalyzes ATP hydrolysis coupled to a-factor transport; contains 12 transmembrane domains and two ATP binding domains; expressed only in MATa cells
YPR111W		-1.713	-1.349	DBF20	Ser/Thr kinase involved in late nuclear division, one of the mitotic exit network (MEN) proteins; necessary for the execution of cytokinesis
YOR222W		-1.716	-1.79182	ODC2	Mitochondrial inner membrane transporter, exports 2-oxoadipate and 2-oxoglutarate from the mitochondrial matrix to the cytosol for use in lysine and glutamate biosynthesis and in lysine catabolism
YDR305C		-1.73425	-1.3145	HNT2	Dinucleoside triphosphate hydrolase; has similarity to the tumor suppressor FHIT and belongs to the histidine triad (HIT) superfamily of nucleotide-binding proteins
YIL164C		-1.735	-2.253	NIT1	Nitrilase, member of the nitrilase branch of the nitrilase superfamily; in closely related species and other S. cerevisiae strain backgrounds YIL164C and adjacent ORF, YIL165C, likely constitute a single ORF encoding a nitrilase gene
YDL170W		-1.74	-1.704	UGA3	Transcriptional activator necessary for gamma-aminobutyrate (GABA)-dependent induction of GABA genes (such as UGA1, UGA2, UGA4); zinc-finger transcription factor of the Zn(2)-Cys(6) binuclear cluster domain type; localized to the nucleus
YBR104W		-1.74425	-0.91	YMC2	Mitochondrial protein, putative inner membrane transporter with a role in oleate metabolism and glutamate biosynthesis; member of the mitochondrial carrier (MCF) family; has similarity with Ymc1p
YJL088W		-1.7565	-1.6485	ARG3	Ornithine carbamoyltransferase (carbamoylphosphate:L-ornithine carbamoyltransferase), catalyzes the sixth step in the biosynthesis of the arginine precursor ornithine
YOL112W		-1.76475	-1.056	MSB4	GTPase-activating protein of the Ras superfamily that acts primarily on Sec4p, localizes to the bud site and bud tip, has similarity to Msb3p; msb3 msb4 double mutation causes defects in secretion and actin organization
YDR271C		-1.77325	-1.57075		Dubious open reading frame unlikely to encode a protein, based on available experimental and comparative sequence data; partially overlaps the verified ORF CCC2/YDR270W
YOR143C		-1.774	-1.4705	THI80	Thiamine pyrophosphokinase, phosphorylates thiamine to produce the coenzyme thiamine pyrophosphate (thiamine diphosphate)
YAL048C		-1.77875	-1.8555	GEM1	Evolutionarily-conserved tail-anchored outer mitochondrial membrane GTPase which regulates mitochondrial morphology; cells lacking Gem1p contain collapsed, globular, or grape-like mitochondria; not required for pheromone-induced cell death
YEL063C		-1.78975	-2.326	CAN1	Plasma membrane arginine permease, requires phosphatidyl ethanolamine (PE) for localization, exclusively associated with lipid rafts; mutation confers canavanine resistance
YNL221C	-2.55087	-1.79175	-1.8785	POP1	Subunit of both RNase MRP, which cleaves pre-rRNA, and nuclear RNase P, which cleaves tRNA precursors to generate mature 5' ends; binds to the RPR1 RNA subunit in RNase P
YDR098C-B		-1.799	-1.6836		Retrotransposon TYA Gag and TYB Pol genes; transcribed/translated as one unit; polyprotein is processed to make a nucleocapsid-like protein (Gag), reverse transcriptase (RT), protease (PR), and integrase (IN); similar to retroviral genes
YIL165C		-1.80775	-2.316	NIT1	Putative protein of unknown function; mutant exhibits mitophagy defects; in closely related species and other S. cerevisiae strain backgrounds YIL165C and adjacent ORF, YIL164C, likely constitute a single ORF encoding a nitrilase gene
YJL201W		-1.83175	-0.8345	ECM25	Non-essential protein of unknown function; promoter contains a consensus binding sequence for factor Abf1p
YDL054C		-1.83725	-1.564	MCH1	Protein with similarity to mammalian monocarboxylate permeases, which are involved in transport of monocarboxylic acids across the plasma membrane; mutant is not deficient in monocarboxylate transport
YPL273W		-1.854	-1.9835	SAM4	S-adenosylmethionine-homocysteine methyltransferase, functions along with Mht1p in the conversion of S-adenosylmethionine (AdoMet) to methionine to control the methionine/AdoMet ratio
YER174C	-2.95709	-1.86025	-1.54875	GRX4	Hydroperoxide and superoxide-radical responsive glutathione-dependent oxidoreductase; monothiol glutaredoxin subfamily member along with Grx3p and Grx5p; protects cells from oxidative damage; mutant has increased aneuploidy tolerance
YHR023W		-1.868	-0.8125	MYO1	Type II myosin heavy chain, required for wild-type cytokinesis and cell separation; localizes to the actomyosin ring; binds to myosin light chains Mlc1p and Mlc2p through its IQ1 and IQ2 motifs respectively
YKL089W		-1.90275	-1.92775	MIF2	Kinetochore protein with homology to human CENP-C, required for structural integrity of the spindle during anaphase spindle elongation, interacts with histones H2A, H2B, and H4, phosphorylated by Ipl1p
YGR242W		-1.917	-1.57225		Dubious open reading frame unlikely to encode a protein, based on available experimental and comparative sequence data; partially overlaps the verified ORF YAP1802/YGR241C
YDR133C		-1.95275	-1.37275		Dubious open reading frame unlikely to encode a protein, based on available experimental and comparative sequence data; partially overlaps YDR134C
YPL033C		-1.96375	-0.812696	SRL4	Protein of unknown function; involved in regulation of dNTP production; null mutant suppresses the lethality of lcd1 and rad53 mutations; expression is induced by Kar4p
YCL021W-A		-1.97675	-1.3275		Putative protein of unknown function
YDL066W		-1.98775	-2.39475	IDP1	Mitochondrial NADP-specific isocitrate dehydrogenase, catalyzes the oxidation of isocitrate to alpha-ketoglutarate; not required for mitochondrial respiration and may function to divert alpha-ketoglutarate to biosynthetic processes
YER024W	4.63861	-1.98775	-1.22925	YAT2	Carnitine acetyltransferase; has similarity to Yat1p, which is a carnitine acetyltransferase associated with the mitochondrial outer membrane
YIR030C		-1.99475	-1.2805	DCG1	Protein of unknown function, expression is sensitive to nitrogen catabolite repression and regulated by Dal80p; contains transmembrane domain
YFR055W	-3.26984	-2.12275	-2.38575	IRC7	Putative cystathionine beta-lyase; involved in copper ion homeostasis and sulfur metabolism; null mutant displays increased levels of spontaneous Rad52p foci; expression induced by nitrogen limitation in a GLN3, GAT1-dependent manner
YMR195W		-2.141	-1.9185	ICY1	Protein that interacts with the cytoskeleton and is involved in chromatin organization and nuclear transport, interacts genetically with TCP1 and ICY2, required for viability in rich media of cells lacking mitochondrial DNA
YER176W		-2.20075	-1.746	ECM32	DNA dependent ATPase/DNA helicase belonging to the Dna2p- and Nam7p-like family of helicases that is involved in modulating translation termination; interacts with the translation termination factors, localized to polysomes
YPL095C		-2.24675	-1.53725	EEB1	Acyl-coenzymeA:ethanol O-acyltransferase responsible for the major part of medium-chain fatty acid ethyl ester biosynthesis during fermentation; possesses short-chain esterase activity; may be involved in lipid metabolism and detoxification
YHR122W		-2.26	-1.9145	CIA2	Protein of unknown function required for establishment of sister chromatid cohesion; synthetically lethal with RFC5, an RF-C subunit that links replication to cohesion establishment; YHR122W is an essential gene
YOL140W	-4.43324	-2.31	-2.00475	ARG8	Acetylornithine aminotransferase, catalyzes the fourth step in the biosynthesis of the arginine precursor ornithine
YPL058C		-2.35025	-2.624	PDR12	Plasma membrane ATP-binding cassette (ABC) transporter, weak-acid-inducible multidrug transporter required for weak organic acid resistance; induced by sorbate and benzoate and regulated by War1p; mutants exhibit sorbate hypersensitivity
YOR202W		-2.39525	-2.588	HIS3	imidazoleglycerol-phosphate dehydratase, catalyzes the sixth step in histidine biosynthesis; mutations cause histidine auxotrophy and sensitivity to Cu, Co, and Ni salts; transcription is regulated by general amino acid control via Gcn4p
YLR452C		-2.43625	-1.89438	SST2	GTPase-activating protein for Gpa1p, regulates desensitization to alpha factor pheromone; also required to prevent receptor-independent signaling of the mating pathway; member of the RGS (regulator of G-protein signaling) family
YOL091W		-2.6695	-0.77025	SPO21	Component of the meiotic outer plaque of the spindle pole body, involved in modifying the meiotic outer plaque that is required prior to prospore membrane formation
YDL160C		-3.16463	-2.04169	DHH1	Cytoplasmic DExD/H-box helicase, stimulates mRNA decapping, coordinates distinct steps in mRNA function and decay, interacts with both the decapping and deadenylase complexes, may have a role in mRNA export and translation
YJL213W	-2.72337	-3.1855	-2.76025		Protein of unknown function that may interact with ribosomes; periodically expressed during the yeast metabolic cycle; phosphorylated in vitro by the mitotic exit network (MEN) kinase complex, Dbf2p/Mob1p
