# Supplementary material for: Role of the DHH1 Gene in the Regulation of Monocarboxylic Acids Transporters Expression in Saccharomyces cerevisiae
Source: PLoS One. 2014 Nov 3;9(11):e111589. doi: 10.1371/journal.pone.0111589 (PMC4218774; doi:10.1371/journal.pone.0111589)
Supplement: Table S2 — Complete microarray results. Column 1: ORF ID. Column 2 to 4: Log2 of normalized fluorescence ratios (dhh1 mutant/wild-type) for the 4 experiments (two growth conditions in duplicate). (XLS) [file pone.0111589.s003.xls]

## Sheet: matriceABCD.txt
Table S2. Complete microarray results. Column 1: ORF ID. Column 2 to 4: Log2 of normalized fluorescence ratios (dhh1 mutant/wild-type) for the 4 experiments (two growth conditions in duplicate).
ORF ID	Glucose log(dhh1/wt) exp A	Glucose log(dhh1/wt) exp B	formic log(dhh1/wt) exp A	formic log(dhh1/wt) exp B
YDR060W	-0.274	0.426	NaN	NaN
YMR256C	1.311	-0.131	NaN	1.159
YDL198C	-1.855	-1.34	-2.605	-0.987
YDR065W	-0.046	NaN	NaN	NaN
YDR025W	-0.933	0.822	NaN	0.879
YDL206W	0.147	0.418	NaN	NaN
YIL115C	0.038	0.139	-0.065	NaN
YIL115C	-0.221	0.151	NaN	NaN
YIL115C	-0.317	0.13	NaN	NaN
YIL115C	0.118	-0.372	NaN	NaN
YLL039C	NaN	0.594	0.256	1.288
YLL039C	1.722	0.776	0.565	1.295
YLL039C	1.579	0.648	0.468	1.309
YLL039C	1.572	0.729	0.513	1.474
YBR181C	-1.06	0.572	-1.464	NaN
YBR181C	-0.994	0.515	-1.679	NaN
YBR181C	-1.189	0.52	-1.718	NaN
YBR181C	-0.942	0.601	-1.885	NaN
YJL052W	NaN	NaN	0.054	NaN
YJL052W	NaN	NaN	0.173	NaN
YJL052W	NaN	NaN	0.139	NaN
YJL052W	NaN	NaN	0.044	NaN
YDL230W	-1.017	-1.02	-1.141	NaN
YNL138W	0.081	0.58	-0.2	NaN
YPR197C	NaN	NaN	NaN	NaN
YPL060W	0.482	0.779	0.191	0.035
YPL084W	-0.028	0.256	-0.281	-0.376
YPL108W	0.218	0.107	-0.079	-0.54
YPL132W	0.95	NaN	0.525	0.337
YPR144C	-1.029	-0.085	-1.196	-0.948
YPR164W	NaN	NaN	-1.204	-1.005
YPR188C	0.107	NaN	-0.121	NaN
YPR147C	-0.165	-0.168	-0.453	NaN
YPR167C	0.318	-0.641	-0.685	-0.645
YPR191W	0.733	-0.484	0.099	0.293
YPR150W	1.131	0.043	0.719	0.068
YPR170C	-0.566	NaN	NaN	NaN
YPR194C	-1.581	-1.121	-1.72	-1.307
YPR153W	0.01	0.221	-0.055	-0.301
YPR173C	-0.329	-0.031	-0.706	0.064
YOR124C	-0.077	0.091	-0.41	-0.544
YOR146W	-0.741	-0.783	-1.234	-1.191
YOR079C	-0.501	0.1	-1.197	-0.779
YOR103C	-0.192	0.067	-0.543	-0.22
YOR127W	-0.719	-0.73	-1.489	-1.351
YOR149C	0.146	0.03	-0.46	NaN
YPL052W	0.501	NaN	-0.515	-0.634
YPL075W	0.634	0.5	-0.346	NaN
YPL099C	0.087	-0.0010	-0.308	NaN
YPL123C	1.184	0.3	0.068	0.585
YPL055C	-0.043	-0.057	-0.379	0.17
YPL078C	1.13	-0.148	0.318	0.877
YPL102C	NaN	-0.168	0.422	-0.239
YPL126W	0.346	0.359	-0.289	0.646
YPL058C	-2.159	-2.487	-3.195	-2.259
YPL081W	-1.208	0.565	-1.983	0.392
YPL105C	-0.619	-0.323	-0.621	-0.481
YPL129W	-0.827	-0.75	-1.067	-0.181
YNL282W	-0.633	NaN	-0.643	-1.038
YNL304W	-0.278	0.336	-0.835	-0.468
YNL328C	-0.224	0.29	-0.119	-0.773
YNR013C	-0.712	-0.133	-1.016	-1.349
YNL284CA01	NaN	NaN	NaN	NaN
YNL307C	0.164	-0.837	-0.497	-0.501
YNL331C	-1.268	NaN	-1.752	-0.954
YNR016C	0.118	0.678	-0.752	NaN
YOR070C	0.389	0.025	-0.18	-0.11
YOR094W	0.261	-0.0020	-0.333	0.016
YOR118W	-0.672	-0.934	-0.684	-0.726
YOR142W	0.411	0.161	-0.368	-0.272
YOR073W	-0.08	0.218	-0.488	-0.047
YOR097C	0.409	0.189	0.177	0.287
YOR121C	0.594	0.016	0.612	0.345
YOR143C	-1.542	-2.057	-2.187	-0.834
YOR076C	0.065	-0.45	-0.315	-0.061
YOR100C	0.65	-1.092	0.521	0.969
YMR276W	1.295	1.418	1.237	1.016
YMR298W	0.692	0.399	0.642	0.618
YMR231W	-0.445	-0.557	-0.641	-0.716
YMR255W	NaN	NaN	-0.271	-0.331
YMR279C	-0.53	NaN	-1.305	-1.298
YMR301C	0.438	0.476	0.182	-0.071
YMR234W	NaN	0.909	-0.487	-0.603
YMR258C	0.484	0.238	0.2	-0.085
YMR282C	0.119	NaN	-0.489	-0.421
YMR304CA01	NaN	NaN	-0.461	-0.511
YNL276C	-0.323	-0.028	-0.358	-0.562
YNL298W	-1.617	-1.075	-1.787	-1.626
YNL322C	0.714	-0.026	-0.196	NaN
YNR007C	0.792	0.174	-0.064	0.867
YNL279W	-0.108	-0.192	-0.582	NaN
YNL301C	-1.232	0.343	-1.777	0.263
YNL325C	0.574	0.055	-0.345	0.531
YNR010W	-0.351	-0.122	-0.565	0.48
YML002W	0.323	NaN	-0.354	-0.813
YML023C	-1.438	NaN	-1.421	-1.518
YML047C	0.081	NaN	NaN	NaN
YML068W	-0.211	-0.187	-0.499	-0.501
YML005W	-1.045	-1.163	-1.362	-1.468
YML026C	-1.032	0.567	-1.713	0.086
YML049C	-0.359	NaN	-0.748	-0.197
YML071C	-0.039	-0.475	-0.686	-0.177
YML008C	-0.331	-0.409	-1.379	-0.447
YML029W	-0.187	-0.0030	-1.004	-0.497
YML052W	-0.169	0.153	-0.515	-0.34
YML074C	-0.132	0.386	-0.583	0.245
YMR225C	0.689	0.787	0.271	0.526
YMR250W	2.295	0.66	1.469	1.779
YMR273C	-0.416	-0.261	-0.392	NaN
YMR295C	0.658	0.647	0.111	0.544
YMR228W	-0.123	NaN	-0.368	0.378
YMR252C	-0.174	0.0030	-0.418	-0.162
YLR141W	0.271	0.282	0.193	-0.111
YLR163C	-0.0040	0.321	-0.427	-0.485
YLR096W	-0.574	-0.297	-0.545	-0.662
YLR120C	0.947	0.997	0.689	0.342
YLR144C	-0.042	0.276	-0.363	-0.582
YLR166C	NaN	NaN	NaN	NaN
YLR099C	-0.409	NaN	-0.635	NaN
YLR123C	-0.237	NaN	-0.173	-0.393
YLR147C	0.581	0.379	0.174	0.291
YLR169W	-0.43	NaN	NaN	0.0050
YLR102C	0.611	0.252	0.068	0.357
YLR126C	0.458	0.166	-0.418	0.301
YLR150W	-0.734	0.693	-2.14	NaN
YLR172C	0.625	0.695	-0.115	NaN
YLR466W	-0.729	-0.675	-1.194	-1.107
YML020W	-0.117	-0.67	-0.294	-0.331
YML045W	NaN	NaN	NaN	-0.274
YML065W	0.419	0.517	-0.31	0.712
YKL110C	-0.169	-0.067	-0.573	-0.148
YKL134C	-0.299	0.625	-0.666	-0.303
YKL158W	-0.558	0.085	0.01	-0.622
YKL181W	-0.761	0.246	-1.143	-0.244
YKL113C	-0.01	0.211	-0.433	0.026
YKL137W	1.24	0.657	0.983	0.872
YKL161C	-0.471	NaN	-0.879	-1.265
YKL184W	-0.64	0.0080	-1.164	-0.64
YKL116C	-0.158	0.274	-0.764	-0.573
YKL140W	1.174	0.416	0.475	0.589
YKL163W	NaN	NaN	1.439	0.769
YKL187C	0.026	-0.648	-0.302	1.576
YKL119C	-0.232	-0.089	-0.605	0.11
YKL143W	NaN	0.322	0.138	0.581
YKL166C	-0.1	0.201	-0.14	-0.275
YKL190W	0.38	0.907	0.29	0.311
YLR093C	0.05	-0.708	-1.203	0.187
YLR117C	0.028	-0.017	-0.376	0.439
YIL013C	0.198	0.095	0.192	-0.315
YIL036W	-0.047	-0.558	-0.145	-0.339
YJL118W	-0.244	NaN	-0.141	-0.472
YJL142C	1.299	0.224	1.144	0.211
YJL166W	1.173	-0.358	0.934	1.07
YJL190C	-1.274	0.743	-1.497	0.392
YJL121C	0.029	NaN	-0.035	-0.377
YJL145W	-0.302	0.27	-0.165	-0.5
YJL169W	NaN	NaN	NaN	-0.05
YJL193W	-0.551	-0.237	-0.881	-0.59
YJL124C	0.594	0.248	-0.0090	0.359
YJL148W	NaN	0.421	-0.177	0.419
YJL172W	-1.592	-1.274	-2.402	-1.307
YJL196C	-0.583	-1.023	-1.268	-1.569
YJL127C	-0.568	-0.24	-0.658	-0.394
YJL151C	1.462	0.676	2.144	1.451
YJL175W	NaN	NaN	NaN	-0.17
YJL199C	0.37	-0.22	0.264	-0.394
YGR162W	-0.29	-0.088	-0.721	0.134
YGR186W	-0.05	-0.299	-0.033	-0.0070
YGR210C	-0.891	-0.372	-0.693	-0.807
YGR234W	0.208	-0.366	-0.521	-0.197
YHR179W	0.406	-0.163	0.119	0.207
YHR203C	NaN	0.843	-1.888	0.756
YIL005W	-0.025	0.25	-0.493	0.07
YIL027C	-0.062	0.083	0.063	-0.087
YHR182W	-0.749	-0.154	-0.577	-0.539
YHR206W	-0.519	-0.147	-1.176	-0.593
YIL008W	0.711	0.974	0.151	0.634
YIL030C	-0.406	-0.384	-1.251	-0.336
YHR185C	NaN	NaN	NaN	NaN
YHR209W	1.82	0.925	0.893	1.017
YIL010W	0.622	0.275	0.442	0.276
YIL033C	1.365	0.195	0.843	0.984
YHR188C	-0.254	0.462	-0.953	-0.476
YHR212C	-0.597	-0.576	-1.107	-0.929
YGL098W	0.012	-0.177	-0.356	-0.582
YGL122C	0.634	-0.179	0.386	-0.078
YGL053W	0.652	0.087	0.267	0.118
YGL077C	-0.679	0.71	-0.591	-0.248
YGL101W	-1.885	-1.446	-1.815	-1.949
YGL125W	0.066	-0.433	-0.737	-0.84
YGR157W	1.421	1.948	0.716	1.425
YGR177C	-0.088	0.127	-0.434	-0.397
YGR201C	1.432	0.908	2.055	1.545
YGR225W	0.574	0.189	0.604	0.106
YGR160W	0.204	0.057	-0.187	-0.307
YGR180C	0.691	0.498	0.079	1.081
YGR204W	-0.676	-0.748	-1.791	-1.416
YGR228W	-0.367	NaN	NaN	NaN
YGR161CD01	NaN	NaN	NaN	NaN
YGR183C	0.807	-0.682	0.491	0.414
YGR207C	-0.219	-0.463	-1.108	0.581
YGR231C	0.719	0.306	-0.265	1.06
YER005W	-0.838	-0.224	-0.978	-0.98
YER027C	-0.254	0.338	-0.11	-0.174
YER048WA01	NaN	NaN	NaN	NaN
YER069W	NaN	-0.947	-1.709	-1.236
YER007W	-0.171	-0.078	0.152	-0.258
YER030W	0.197	0.262	0.37	0.33
YER051W	-0.624	NaN	-0.775	-0.597
YER072W	1.015	0.719	0.822	0.452
YGL044C	0.437	0.473	0.338	0.311
YGL068W	0.4	0.427	-0.141	0.41
YGL092W	-0.657	-0.812	-1.266	-0.564
YGL116W	-1.563	-0.632	-1.7	-1.116
YGL047W	0.884	0.248	0.9	0.396
YGL071W	-1.185	-1.002	-1.699	-1.13
YGL095C	0.258	-0.291	-0.016	0.13
YGL119W	0.373	0.312	0.044	0.019
YGL050W	-0.571	-0.414	-0.614	-0.362
YGL074C	NaN	NaN	0.113	0.0090
YDR300C	-1.01	-0.075	-0.711	-0.271
YDR322CA01	0.269	NaN	1.612	-0.346
YDR259C	NaN	0.13	0.323	0.745
YDR279W	NaN	NaN	-0.285	-0.025
YDR303C	-0.918	-0.549	-0.959	-0.581
YDR324C	-0.163	-0.386	-0.188	-0.012
YDR261CC01	NaN	NaN	NaN	NaN
YDR282C	-0.283	-0.744	-0.416	-0.51
YDR306C	-0.777	-1.628	-0.543	-0.713
YDR327W	-1.496	-1.714	-2.048	-1.053
YEL076WC01	-0.975	-0.397	-0.739	NaN
YER021W	1.103	0.334	0.171	1.064
YER044C	0.439	-0.927	0.132	-0.523
YER064C	0.081	0.32	-0.277	NaN
YER002W	0.515	0.513	-0.122	-0.957
YER024W	-1.483	-2.272	-1.831	-0.675
YER046W	0.569	0.397	0.52	NaN
YER066W	-0.13	-1.167	-0.643	NaN
YDL133CA01	-0.947	0.152	-0.988	-0.438
YDL156W	NaN	NaN	NaN	NaN
YDL180W	NaN	-0.246	-1.629	-1.203
YDL204W	NaN	NaN	2.652	2.561
YDL135C	-0.248	NaN	-0.018	0.03
YDL159W	NaN	NaN	0.107	-0.028
YDL183C	NaN	0.301	0.033	-0.0090
YDL207W	NaN	NaN	NaN	0.129
YDL138W	-0.435	0.233	-0.828	-0.831
YDL162C	-0.454	NaN	NaN	NaN
YDL186W	NaN	NaN	NaN	NaN
YDL210W	0.107	0.135	-0.144	-0.227
YDR253C	0.575	-0.475	-0.215	-0.141
YDR273W	-1.248	-1.737	-1.516	-2.017
YDR297W	-0.173	0.494	-0.0080	-0.762
YDR319C	0.407	0.149	0.438	NaN
YDR256C	0.347	-0.626	0.795	NaN
YDR276C	NaN	NaN	0.99	0.714
YBR272C	0.049	0.025	-0.144	-0.326
YBR296C	0.27	0.853	0.039	0.294
YBR227C	-0.742	0.166	-0.571	-0.718
YBR251W	NaN	0.284	-0.439	0.0010
YBR275C	NaN	-0.579	-1.421	-0.884
YBR299W	0.183	NaN	0.388	0.03
YBR230C	1.986	-0.167	2.154	1.176
YBR254C	-0.737	0.068	-1.209	-0.732
YBR278W	0.12	-0.016	0.147	0.072
YBR302C	1.351	0.595	0.907	0.743
YBR233W	0.22	0.454	-0.236	0.227
YBR257W	-0.567	-0.948	-1.006	-0.387
YBR281C	0.382	NaN	-0.213	0.268
YCL002C	-0.15	0.143	-0.124	-0.478
YDL130WA01	0.797	0.081	1.334	NaN
YDL153C	NaN	NaN	NaN	0.562
YDL177C	NaN	NaN	-0.474	NaN
YDL201W	NaN	NaN	-0.19	0.393
YAL069W	-0.864	-0.687	-0.035	-0.064
YAR050W	-0.205	-0.269	0.158	-0.01
YBL010C	-0.757	0.124	0.207	0.704
YBL034C	NaN	0.122	-0.108	0.436
YAR003W	NaN	-0.601	-0.565	0.093
YAR061W	-0.373	NaN	0.179	0.327
YBL013W	-0.077	NaN	0.373	0.436
YBL037W	-0.0020	-0.117	-0.375	-0.102
YAR009C	NaN	NaN	NaN	NaN
YAR066W	-0.164	NaN	1.193	0.041
YBL016W	0.071	-0.034	0.786	0.249
YBL040C	0.335	0.12	0.299	0.039
YAR015W	0.641	0.132	0.256	-0.074
YAR070C	NaN	NaN	0.853	0.419
YBL019W	-0.114	0.143	-0.383	0.495
YBL043W	-0.285	-1.131	-0.902	0.218
YBR224W	-0.017	0.67	0.167	0.394
YBR248C	-1.85	-1.175	-2.192	-1.474
YDL139C	NaN	NaN	NaN	NaN
YMR318C	-0.564	NaN	NaN	NaN
YNL115C	0.969	NaN	NaN	NaN
YNL084C	0.443	0.027	NaN	NaN
YNL116W	NaN	NaN	NaN	NaN
YDL188C	0.652	0.328	NaN	NaN
YIL115C	-0.141	-0.445	NaN	NaN
YIL115C	-0.12	NaN	NaN	NaN
YIL115C	-0.243	-0.298	NaN	NaN
YIL115C	-0.031	-0.284	NaN	NaN
YLL039C	1.688	0.64	NaN	NaN
YLL039C	1.747	0.693	0.389	NaN
YLL039C	1.637	0.67	NaN	NaN
YLL039C	1.541	0.725	NaN	NaN
YBR181C	-1.1	0.674	-1.301	NaN
YBR181C	-0.979	0.678	-1.423	NaN
YBR181C	-1.023	0.541	-1.457	NaN
YBR181C	-0.642	0.441	-1.343	NaN
YJL052W	NaN	NaN	-0.0070	NaN
YJL052W	NaN	NaN	-0.024	NaN
YJL052W	NaN	NaN	0.219	2.023
YJL052W	NaN	NaN	0.096	1.978
YLR170C	NaN	NaN	NaN	NaN
YDL133CA01	-1.232	-0.243	-1.187	0.55
YPL156C	0.212	-0.987	0.27	-0.168
YPL180W	-0.093	0.0050	-0.417	0.21
YPL203W	1.328	0.373	0.31	1.368
YPL227C	-1.094	-0.424	-0.698	-0.141
YOR216C	-0.496	-0.509	-0.417	-0.095
YOR240W	-0.255	-0.103	-0.571	0.25
YOR173W	2.899	0.388	1.445	2.42
YOR195W	0.286	0.029	NaN	0.381
YOR219C	-0.063	-0.259	-0.418	0.079
YOR243C	-0.836	-0.229	-0.653	0.472
YPL147W	0.75	0.184	NaN	0.704
YPL171C	2.156	1.125	0.998	1.868
YPL194W	-0.241	-0.314	0.186	0.203
YPL218W	-0.042	-0.16	-0.868	0.56
YPL150W	0.145	0.098	-0.343	-0.101
YPL174C	-0.757	-0.423	NaN	0.291
YPL197C	NaN	NaN	NaN	NaN
YPL221W	-0.338	0.876	-0.922	0.157
YPL153C	-0.095	0.349	NaN	NaN
YPL177C	-0.233	-0.737	-0.701	0.376
YPL200W	NaN	NaN	NaN	NaN
YPL224C	0.198	-0.405	-0.238	0.014
YNR036C	0.68	0.393	0.712	0.462
YNR060W	NaN	NaN	NaN	NaN
YOL007C	-0.543	0.388	-0.736	0.348
YOL030W	0.329	0.446	-0.412	0.313
YNR039C	-0.707	0.071	-0.25	0.519
YNR063W	0.245	NaN	NaN	0.361
YOL010W	0.258	0.182	NaN	0.448
YOL033W	0.333	0.502	NaN	0.588
YOR164C	0.137	-0.052	-0.525	0.874
YOR188W	-0.643	-0.596	NaN	-0.045
YOR210W	-0.486	0.218	-0.209	0.152
YOR234C	-0.979	0.456	0.272	0.651
YOR167C	-0.906	0.14	NaN	0.488
YOR191W	-0.377	-0.609	NaN	0.015
YOR213C	-1.509	-1.364	-1.279	-0.652
YOR237W	-0.01	-1.049	-0.285	-0.383
YOR170W	NaN	NaN	NaN	NaN
YOR192CB01	NaN	NaN	-3.213	0.295
YNL040W	-0.01	0.288	-0.439	0.402
YNL063W	0.725	NaN	0.0	0.325
YMR321C	-1.975	-1.016	-2.601	-1.62
YNL019C	NaN	NaN	NaN	0.111
YNL043C	-0.222	-0.474	-0.382	-0.014
YNL066W	NaN	NaN	NaN	NaN
YMR324C	NaN	-0.485	0.082	-0.533
YNL022C	-0.581	-0.768	-0.824	-1.003
YNL046W	-0.214	-0.244	-0.627	-0.152
YNL069C	-1.176	0.652	-1.432	0.528
YNR031C	-0.402	-0.338	0.385	-0.07
YNR054C	0.171	-0.206	-0.268	-0.582
YOL001W	-0.168	-0.42	NaN	-0.117
YOL024W	-0.957	-0.896	0.186	-0.325
YNR033W	0.744	0.267	0.149	0.558
YNR057C	-0.877	-1.001	-0.959	-0.984
YOL004W	-0.284	-0.664	-0.883	0.772
YOL027C	-1.396	-0.563	-0.955	-0.322
YML091C	0.937	-0.619	-0.099	1.267
YML112W	0.336	0.107	-0.198	0.264
YMR002W	-0.036	-0.521	-1.182	0.054
YMR026C	-0.521	-0.74	-0.751	-0.149
YML094W	0.092	0.098	-0.093	0.222
YML115C	-0.232	-0.068	-0.492	0.214
YMR005W	-0.26	0.153	-0.49	0.149
YMR029C	0.289	-0.142	-0.382	0.818
YML096W	-0.826	-0.612	-0.056	-0.17
YML117WA01	0.091	-0.496	-0.318	-0.246
YMR008C	0.46	0.202	NaN	0.212
YMR031WA01	NaN	NaN	NaN	NaN
YMR316CB01	NaN	-0.647	NaN	-0.375
YNL013C	NaN	NaN	0.305	NaN
YNL037C	0.321	-0.756	-0.153	-0.138
YNL059C	0.076	NaN	-0.495	0.1
YMR318C	NaN	NaN	NaN	NaN
YNL016W	-0.452	0.034	-0.8	0.201
YLR233C	-0.548	-0.474	-0.303	-0.25
YLR256WA01	NaN	NaN	NaN	NaN
YLR190W	0.106	-0.028	-0.789	0.729
YLR214W	-0.49	-0.46	-0.504	0.33
YLR236C	NaN	NaN	NaN	0.102
YLR259C	0.474	0.338	-0.316	0.96
YLR193C	-0.224	-0.856	-0.565	-0.207
YLR217W	-1.233	-1.783	-1.254	0.062
YLR239C	-0.978	-1.048	-0.738	-0.556
YLR262C	0.398	-0.034	0.991	0.939
YLR196W	-0.462	0.297	0.34	0.598
YLR220W	0.284	NaN	-0.106	-0.474
YLR242C	-0.414	-0.395	NaN	-0.619
YLR264W	-1.009	0.99	NaN	0.607
YML088W	0.935	1.332	0.146	0.674
YML109W	-0.182	0.04	-0.244	0.161
YML132W	NaN	NaN	-0.019	1.437
YMR023C	0.023	-0.596	-0.186	0.025
YKL206C	-0.544	-0.512	-0.65	-0.156
YKR005C	-0.0090	-0.093	-0.414	0.016
YKR029C	-0.252	-0.325	-0.553	0.441
YKR052C	0.467	-0.262	-0.071	-0.271
YKL209C	-1.399	-1.984	-1.828	-0.898
YKR008W	0.44	0.175	-0.541	0.7
YKR032W	NaN	-0.05	NaN	0.112
YKR055W	1.329	0.751	-0.044	1.268
YKL212W	-0.032	0.445	-1.114	0.322
YKR011C	1.116	0.486	0.449	1.374
YKR035C	-0.118	NaN	NaN	NaN
YKR058W	-0.271	-0.953	NaN	-0.312
YKL215C	0.098	-0.613	-0.178	-0.387
YKR014C	0.563	0.235	-0.378	0.963
YKR037C	0.203	0.118	-0.299	0.465
YKR061W	0.439	0.327	-0.422	0.112
YLR187W	-0.016	-0.146	0.419	-0.543
YLR211C	-0.612	-0.667	-0.745	0.136
YIL108W	-0.078	0.174	-0.523	0.025
YIL132C	0.123	-0.133	-0.109	0.443
YJL214W	NaN	NaN	0.098	-0.159
YJR013W	0.03	0.199	-0.844	-0.165
YJR037W	NaN	NaN	NaN	NaN
YJR061W	-0.113	0.241	-0.346	0.044
YJL217W	0.843	-1.167	-0.122	0.521
YJR016C	-0.76	0.361	-2.437	0.258
YJR040W	-0.16	0.115	-0.78	0.298
YJR064W	0.0030	0.224	-0.871	0.367
YJL220W	NaN	NaN	NaN	NaN
YJR019C	0.384	0.66	0.187	0.537
YJR043C	NaN	NaN	NaN	0.312
YJR067C	NaN	NaN	NaN	0.026
YJL223C	-0.452	-0.333	-0.825	-0.82
YJR022W	NaN	NaN	0.025	0.44
YJR046W	-1.448	-0.606	-1.642	-1.331
YJR070C	NaN	NaN	NaN	0.436
YGR258C	0.332	0.015	-0.47	0.839
YGR282C	0.901	0.726	0.088	0.521
YHL009WA01	-0.52	-0.459	-0.316	0.354
YHL032C	1.064	0.171	0.426	0.468
YIL051C	0.694	-0.038	0.455	0.057
YIL075C	0.315	0.31	-1.018	1.07
YIL099W	1.101	NaN	0.374	0.822
YIL123W	0.795	0.543	-0.814	0.525
YIL054W	0.134	NaN	NaN	0.072
YIL078W	-0.921	-0.251	-2.143	0.131
YIL102C	NaN	NaN	NaN	0.199
YIL126W	-0.757	-0.68	-0.882	0.317
YIL057C	2.724	-1.912	0.847	3.104
YIL082W	-1.142	-1.635	-0.261	-0.873
YIL105C	1.285	0.299	-0.597	1.783
YIL129C	-0.479	-0.517	-1.252	-0.193
YIL060W	-0.0080	-0.335	0.298	-0.549
YIL084C	-0.039	0.0050	-0.139	0.113
YGL194C	0.957	1.257	0.013	1.45
YGL218W	NaN	NaN	NaN	0.047
YGL149W	0.699	0.307	0.237	0.534
YGL173C	0.273	-0.035	-0.338	0.205
YGL197W	0.257	0.068	-0.266	0.16
YGL221C	-0.022	-0.226	-1.018	0.154
YGR249W	-0.924	-0.447	-0.605	0.345
YGR273C	NaN	NaN	NaN	0.554
YHL001W	-1.014	0.434	-1.645	0.601
YHL023C	-0.78	-0.337	-0.557	0.017
YGR252W	-0.333	-0.474	-0.977	-0.021
YGR276C	0.599	0.572	-0.192	1.018
YHL004W	-0.198	0.378	-0.27	0.209
YHL026C	-0.027	0.24	-0.0050	0.039
YGR255C	1.067	0.871	-0.071	1.037
YGR279C	0.675	-0.543	-1.159	-0.156
YHL007C	-0.134	-0.236	-0.598	0.103
YHL029C	-0.414	-0.065	-1.284	-0.302
YER091CA01	NaN	NaN	NaN	NaN
YER115C	-0.034	-0.24	-0.13	0.03
YER137CA01	NaN	NaN	NaN	NaN
YER159CA01	NaN	NaN	NaN	NaN
YER093CA01	0.506	0.323	0.217	0.325
YER118C	-0.47	0.256	-0.565	NaN
YER139C	0.029	-0.2	-0.578	0.345
YER162C	-0.763	-0.527	-1.272	-0.611
YGL140C	-0.419	-0.215	-1.116	-0.227
YGL164C	0.162	-0.176	-0.302	0.268
YGL188C	1.108	-0.0030	-0.261	1.874
YGL212W	-0.359	-0.099	-0.503	-0.114
YGL143C	-0.092	-0.408	-0.787	-0.119
YGL167C	0.072	0.377	-0.929	0.451
YGL191W	1.107	NaN	-0.396	1.753
YGL215W	-0.688	-1.218	-2.181	-0.249
YGL146C	-0.51	-0.146	-1.108	0.404
YGL170C	NaN	-0.579	NaN	-0.061
YDR390C	-0.852	-0.348	-1.172	-0.974
YDR414C	-1.043	-0.124	-0.712	-0.555
YDR348C	-0.897	-0.133	-0.593	-0.092
YDR369C	0.317	-0.024	-0.247	0.482
YDR393W	-0.977	-1.17	-1.418	-0.799
YDR417C	NaN	NaN	NaN	NaN
YDR351W	-0.063	-0.141	-0.872	0.57
YDR372C	-0.581	0.212	-1.227	0.507
YDR396W	NaN	NaN	NaN	0.408
YDR420W	-0.376	-0.405	-0.953	0.258
YER087CA01	-0.068	-0.167	-0.849	0.161
YER109C	-0.638	-0.132	-0.715	0.327
YER132C	-0.431	-0.229	-0.8	-0.335
YER154W	-0.533	0.109	-0.922	0.101
YER089C	-0.523	0.205	-0.745	-0.422
YER112W	-0.081	-0.185	-0.335	0.745
YER135C	NaN	0.026	NaN	0.415
YER157W	-1.25	-0.808	-0.995	0.035
YDL228C	NaN	NaN	-0.074	NaN
YDR004W	NaN	NaN	-0.622	NaN
YDR028C	NaN	NaN	NaN	NaN
YDR048C	NaN	NaN	0.12	NaN
YDL231C	-1.162	-0.343	-1.378	-1.293
YDR007W	-0.397	0.077	-0.269	NaN
YDR031W	NaN	NaN	NaN	NaN
YDR051C	NaN	NaN	-0.303	0.032
YDL234C	0.753	0.199	-0.224	0.816
YDR010C	NaN	0.392	NaN	NaN
YDR034C	-1.441	-0.25	-2.264	-0.787
YDR054C	0.542	-0.221	-0.303	0.82
YDR342C	NaN	NaN	0.278	0.964
YDR365C	-0.455	0.015	0.144	NaN
YDR387C	-0.114	-0.085	-0.359	NaN
YDR411C	0.899	0.368	0.113	NaN
YDR345C	NaN	NaN	0.137	1.257
YDR366C	-0.425	-0.792	NaN	-0.054
YCL075W	NaN	NaN	0.274	0.426
YCR020WB01	-0.582	-0.781	-0.464	NaN
YCL024W	-0.402	0.16	-0.041	NaN
YCL048W	0.133	0.018	0.048	NaN
YCR002C	-0.107	-0.464	-0.354	NaN
YCR023C	-1.156	-0.973	-1.597	NaN
YCL027W	-1.8	-1.967	-0.672	-0.283
YCL051W	0.249	0.094	-0.373	0.337
YCR005C	-1.04	NaN	-2.725	0.338
YCR025C	-0.454	-0.22	0.245	0.3
YCL030C	NaN	NaN	-3.018	-0.626
YCL055W	-0.521	-0.607	-0.849	0.283
YCR008W	0.146	0.101	-0.591	0.77
YCR028C	-0.981	-0.327	-0.897	NaN
YDL225W	NaN	NaN	NaN	0.243
YDR001C	0.862	0.018	0.091	0.421
YDR025W	NaN	NaN	-0.881	0.29
YDR045C	NaN	NaN	NaN	NaN
YBL058W	0.795	0.884	0.535	1.085
YBL081W	-0.18	-0.204	0.094	0.416
YBL102W	-0.267	-0.486	-0.198	-0.554
YBR012WA01	NaN	NaN	NaN	NaN
YBL060W	-0.801	-0.765	-0.098	0.621
YBL084C	1.114	0.419	0.643	0.902
YBL105C	-0.531	-0.205	-0.505	-0.221
YBR014C	0.062	-0.101	-0.466	0.811
YBL063W	0.024	0.581	0.193	1.059
YBL087C	-1.077	0.309	-1.793	0.487
YBL107WA01	NaN	NaN	NaN	NaN
YBR017C	-0.426	-0.374	-0.764	0.251
YBL066C	-0.022	-0.254	-0.186	0.659
YBL090W	0.191	0.164	0.042	0.497
YBL111C	-0.642	-0.348	-1.43	-0.795
YBR020W	-0.492	-0.284	0.174	0.292
YCL020W	NaN	NaN	-3.681	0.321
YCL045C	-0.729	-0.063	-1.093	0.123
YDL164C	-0.097	0.088	NaN	NaN
YDL154W	-0.487	-0.63	NaN	NaN
YNL018C	NaN	NaN	NaN	NaN
YDR003W	0.875	-0.228	NaN	NaN
YDL211C	-0.291	NaN	NaN	NaN
YNL092W	0.755	0.38	NaN	NaN
YHR101C	0.427	-0.092	NaN	NaN
YNL087W	-0.744	-0.676	NaN	NaN
YPL072W	0.157	0.297	NaN	0.235
YPL096W	0.642	0.061	0.192	0.155
YPL120W	NaN	NaN	-0.361	-0.204
YPL144W	-0.415	-0.82	0.035	-1.042
YPR156C	0.443	1.254	0.038	0.742
YPR176C	-0.484	-0.451	-0.275	0.046
YPR200C	0.557	0.214	0.379	0.198
YPR158CD01	NaN	NaN	-2.495	0.096
YPR179C	-0.404	-0.717	NaN	0.361
YPR203W	-1.28	-0.682	-1.467	-1.169
YPR158WB01	NaN	NaN	-2.54	0.114
YPR182W	0.031	0.199	NaN	-0.05
YPR161C	-0.124	-0.148	-0.104	0.013
YPR185W	-0.836	-0.468	-0.453	-0.586
YOR136W	0.115	-0.536	-0.622	0.191
YOR158W	0.176	-0.105	-0.122	0.616
YOR091W	-0.076	-0.033	-0.063	0.39
YOR115C	-0.327	-0.233	-0.432	0.089
YOR139C	-0.306	-0.861	-0.283	-0.028
YOR161C	2.677	1.839	1.677	1.461
YPL063W	NaN	NaN	NaN	NaN
YPL087W	-0.014	-0.845	-0.233	0.0080
YPL111W	-0.144	-1.115	-0.68	-0.565
YPL135W	-0.359	NaN	-1.186	-0.262
YPL066W	NaN	NaN	NaN	NaN
YPL090C	-1.055	0.539	-1.903	0.603
YPL114W	-0.27	-0.661	NaN	-0.383
YPL138C	0.326	0.372	NaN	0.425
YPL069C	0.223	-0.039	NaN	-0.109
YPL093W	0.386	0.59	NaN	0.531
YPL117C	-0.476	-0.846	-0.756	-0.356
YPL141C	0.081	0.298	-0.082	0.238
YNL292W	0.313	0.29	0.412	-0.237
YNL316C	-0.576	-0.784	-0.528	-0.189
YNR001C	0.959	NaN	0.137	1.271
YNR025C	NaN	NaN	NaN	0.05
YNL295W	0.028	-0.429	-0.044	0.25
YNL319W	NaN	NaN	NaN	NaN
YNR004W	0.142	-0.402	NaN	0.029
YNR028W	-0.215	-0.393	-0.056	0.064
YOR082C	0.159	-0.169	NaN	-0.15
YOR106W	0.357	-0.145	-0.171	0.212
YOR130C	-1.157	-1.09	-1.108	-0.724
YOR152C	1.607	0.682	0.412	0.966
YOR085W	-0.049	0.062	-0.893	0.059
YOR109W	-0.165	-0.111	-0.435	-0.105
YOR133W	-1.04	0.644	-1.866	-0.26
YOR155C	-0.723	-1.588	-1.358	-0.145
YOR088W	0.141	-0.14	NaN	0.019
YOR112W	-0.029	-0.219	0.0060	0.082
YMR288W	NaN	NaN	-0.313	-0.141
YMR308C	-0.053	NaN	-0.543	-0.203
YMR243C	0.29	-0.1	-0.443	0.319
YMR267W	0.414	-0.063	-0.078	0.313
YMR290WA01	NaN	NaN	NaN	0.066
YMR311C	1.03	0.126	0.375	1.42
YMR245W	NaN	NaN	NaN	NaN
YMR270C	-1.152	-0.863	NaN	-0.124
YMR293C	NaN	-0.026	NaN	0.054
YMR314W	1.45	0.447	NaN	NaN
YNL286W	0.127	-0.386	-0.195	-0.374
YNL310C	1.137	1.092	0.207	0.629
YNL334C	-0.047	-0.23	-1.372	-0.101
YNR019W	0.011	0.364	NaN	-0.08
YNL289W	0.984	1.441	-0.807	1.644
YNL313C	-0.981	-0.739	-1.324	-0.701
YNL337W	-0.567	-0.67	NaN	-0.766
YNR022C	0.545	0.625	NaN	0.696
YML012W	0.336	0.335	-0.663	0.752
YML035CA01	-0.046	NaN	NaN	0.037
YML058CA01	0.255	-0.843	0.323	-0.96
YML080W	0.289	0.227	NaN	0.213
YML014W	-0.2	0.187	-0.079	-0.03
YML038C	-0.619	-0.102	-0.912	0.257
YML059C	-0.245	-0.806	-0.629	-0.682
YML082W	0.164	0.229	NaN	0.382
YML017W	-0.077	-0.054	-0.657	0.029
YML041C	-0.698	-1.058	-0.803	NaN
YML062C	0.195	0.152	-0.192	NaN
YML085C	-0.462	0.067	-0.473	0.095
YMR237W	NaN	NaN	NaN	NaN
YMR261C	0.913	0.167	NaN	1.106
YMR285C	NaN	NaN	NaN	NaN
YMR306CA01	NaN	NaN	NaN	0.3
YMR240C	NaN	NaN	NaN	NaN
YMR264W	0.257	-0.149	-0.152	-0.368
YLR153C	-0.414	-0.245	-2.232	0.06
YLR175W	-1.033	-0.313	-0.95	0.118
YLR108C	0.333	-0.08	-0.0060	0.511
YLR132C	0.889	0.629	NaN	0.394
YLR156W	-0.415	-0.513	-0.694	-0.809
YLR178C	NaN	NaN	2.088	2.545
YLR111W	0.939	0.223	0.753	0.867
YLR135W	-0.06	-0.186	-0.085	-0.032
YLR157CB01	NaN	NaN	-3.106	NaN
YLR181C	0.775	0.478	0.026	NaN
YLR114C	-0.174	-0.271	-0.151	-0.681
YLR138W	0.23	0.033	NaN	NaN
YLR160C	NaN	NaN	-1.462	NaN
YLR184W	NaN	NaN	NaN	-0.03
YML010W	-0.29	-0.365	-0.856	-0.027
YML032C	0.633	0.717	-0.057	0.168
YML055W	0.509	0.125	-0.215	0.069
YML077W	-0.347	-0.133	-0.611	-0.209
YKL122C	-0.541	-0.077	-0.359	0.015
YKL146W	-0.169	0.032	-0.168	-0.2
YKL169C	0.12	-0.159	NaN	-0.0030
YKL193C	0.82	-0.146	0.076	1.155
YKL125W	1.437	0.725	NaN	0.99
YKL149C	-0.161	-0.545	NaN	-0.028
YKL172W	0.074	-0.07	NaN	0.724
YKL196C	-0.16	0.275	-0.32	-0.0010
YKL128C	-1.246	-1.113	NaN	NaN
YKL152C	NaN	NaN	NaN	NaN
YKL175W	0.221	0.372	NaN	-0.286
YKL199C	-0.563	-0.052	NaN	NaN
YKL131W	NaN	-0.0070	NaN	NaN
YKL155C	-1.695	-1.513	NaN	NaN
YKL178C	NaN	0.218	NaN	NaN
YKL203C	-0.714	-0.972	-0.351	-0.717
YLR105C	0.263	-0.043	-0.451	NaN
YLR129W	-0.394	-0.2	-1.091	0.018
YIL024C	-0.342	-0.306	-0.383	-0.494
YIL048W	-0.198	0.092	-1.017	0.293
YJL130C	-1.585	-1.188	-2.444	-1.085
YJL154C	0.296	-0.308	-0.503	0.517
YJL178C	0.433	0.151	-0.15	0.381
YJL202C	-0.333	NaN	-0.293	-0.029
YJL133W	-0.416	-0.472	-0.158	-0.775
YJL157C	-0.511	-0.467	NaN	-1.229
YJL181W	-0.184	NaN	NaN	NaN
YJL205CA01	1.09	0.508	NaN	NaN
YJL136C	-0.55	0.29	NaN	NaN
YJL160C	-0.643	-0.4	NaN	NaN
YJL184W	-0.028	-0.184	NaN	NaN
YJL208C	NaN	NaN	NaN	NaN
YJL139C	0.259	0.0090	NaN	NaN
YJL163C	1.162	0.596	0.259	0.946
YJL187C	NaN	NaN	-1.088	0.051
YJL211C	0.206	-0.488	-0.676	-0.556
YGR174C	0.883	0.37	0.305	1.151
YGR198W	-1.09	-1.37	-1.015	-0.363
YGR222W	-0.199	-0.364	-0.886	0.161
YGR246C	0.137	-0.066	-0.36	0.487
YHR191C	NaN	NaN	NaN	NaN
YHR214CC01	NaN	NaN	-3.096	NaN
YIL015W	-1.464	-1.334	-1.889	-1.344
YIL039W	-0.729	0.347	NaN	-0.481
YHR194W	-0.226	-0.309	NaN	-0.518
YHR215W	-0.07	0.513	NaN	NaN
YIL018W	-1.285	0.411	NaN	NaN
YIL042C	-0.313	-0.326	0.699	NaN
YHR197W	-0.035	-0.236	NaN	NaN
YHR218W	-0.644	-0.357	-1.764	-1.013
YIL021W	0.205	0.144	NaN	0.134
YIL045W	2.299	1.369	NaN	2.634
YHR200W	1.232	0.96	0.227	0.766
YIL002C	-0.172	-0.506	-0.179	-0.232
YGL110C	0.062	-0.433	0.051	0.015
YGL134W	-0.811	-0.951	-0.778	0.048
YGL065C	0.103	-0.188	-0.426	0.105
YGL089C	NaN	NaN	NaN	-0.087
YGL113W	-0.044	-0.153	-0.351	-0.436
YGL137W	-0.398	0.273	-0.788	-0.018
YGR165W	0.394	0.236	-0.324	NaN
YGR189C	0.32	0.383	-0.24	0.367
YGR213C	0.904	0.466	NaN	0.226
YGR237C	-0.438	-0.332	NaN	-0.307
YGR168C	0.0010	-0.594	NaN	-0.2
YGR192C	NaN	NaN	0.161	NaN
YGR216C	-0.645	-0.555	NaN	-0.563
YGR240C	0.394	0.513	-0.967	0.67
YGR171C	-0.359	-0.865	-2.231	-0.353
YGR195W	-0.247	-0.332	-0.578	-0.043
YGR219W	NaN	NaN	NaN	NaN
YGR243W	1.884	-1.548	1.354	1.426
YER016W	-0.459	-0.023	-0.398	-0.069
YER039C	-0.873	-0.812	-1.033	-1.201
YER059W	0.48	0.241	-0.488	0.696
YER081W	-0.295	-0.462	-1.58	0.154
YER019CA01	0.053	-0.356	-0.05	0.113
YER041W	-0.648	0.048	-0.811	NaN
YER061C	-0.569	-0.406	-0.601	-0.107
YER084W	0.445	0.381	NaN	0.145
YGL056C	0.279	0.112	NaN	0.671
YGL080W	0.353	-0.451	0.435	0.409
YGL104C	0.461	0.142	NaN	0.02
YGL128C	0.614	0.4	NaN	NaN
YGL059W	-0.75	-0.835	-1.089	-0.311
YGL083W	-0.089	0.083	NaN	-0.239
YGL107C	0.0010	-0.061	-0.599	0.083
YGL131C	0.091	-0.331	-0.209	-0.423
YGL062W	-0.75	-1.016	-1.524	-0.355
YGL086W	0.449	-0.245	NaN	0.567
YDR312W	-0.147	-0.071	0.115	0.441
YDR333C	-0.518	-0.138	-0.523	0.382
YDR267C	-0.417	-0.295	-0.619	0.157
YDR291W	-0.484	-0.505	-0.399	-0.225
YDR315C	0.134	0.095	-0.195	0.36
YDR336W	-0.568	-0.982	-0.72	NaN
YDR270W	-1.511	NaN	-2.906	-0.774
YDR294C	-0.07	-0.086	-0.583	-0.109
YDR316WB01	NaN	NaN	NaN	0.073
YDR339C	-0.105	-0.325	NaN	0.578
YER010C	-0.1	-0.152	NaN	-0.056
YER033C	0.0030	-0.516	-0.342	-0.212
YER054C	2.734	0.708	0.767	1.826
YER075C	0.468	-0.269	-0.336	-0.423
YER013W	0.112	-0.657	-0.205	-0.858
YER036C	0.685	0.922	-0.051	0.493
YER056CA01	-1.245	0.281	-1.744	0.084
YER078C	-1.203	-0.633	-0.683	-0.48
YDL144C	NaN	NaN	-0.069	-0.14
YDL168W	0.045	0.561	-0.237	0.072
YDL192W	-0.19	0.105	-0.54	0.577
YDL216C	NaN	NaN	NaN	NaN
YDL147W	0.724	0.4	-0.079	0.86
YDL171C	-0.678	-0.358	-0.515	-0.386
YDL195W	NaN	NaN	NaN	NaN
YDL219W	NaN	NaN	NaN	NaN
YDL150W	NaN	NaN	NaN	NaN
YDL174C	NaN	NaN	-0.362	-0.302
YDL198C	-1.307	-0.732	-1.428	-2.008
YDL222C	4.08	0.854	3.146	3.185
YDR261WB01	NaN	NaN	-3.55	0.058
YDR285W	-0.554	-0.865	NaN	0.015
YDR309C	-0.462	-0.155	-1.135	-0.605
YDR330W	0.948	0.297	0.174	0.654
YDR264C	-0.153	0.073	0.0080	0.494
YDR288W	0.922	0.045	0.68	0.798
YBR284W	0.569	0.434	0.206	0.171
YCL006C	-0.212	-0.021	0.286	-0.188
YBR239C	-0.554	-0.392	-0.549	-0.256
YBR263W	-0.087	0.087	-0.683	-0.276
YBR287W	0.74	0.429	-0.253	0.472
YCL009C	-0.866	-0.175	-1.91	-1.168
YBR242W	-0.283	-0.637	-0.51	-0.073
YBR266C	-0.0020	NaN	NaN	0.065
YBR290W	0.893	0.337	-0.067	0.527
YCL012W	-0.416	-0.816	NaN	-0.613
YBR245C	-0.224	-0.313	-0.384	0.035
YBR269C	1.136	0.223	0.242	0.738
YBR293W	-0.789	-0.999	-0.716	-0.516
YCL017C	0.415	0.61	-0.742	0.24
YDL141W	-1.066	-0.183	-0.576	-0.189
YDL165W	0.047	-0.11	-0.085	-0.059
YDL189W	NaN	NaN	-0.358	-0.027
YDL213C	NaN	NaN	NaN	NaN
YAR020C	-0.33	-0.347	-0.537	-0.591
YAR075W	-1.171	0.381	-1.726	0.516
YBL022C	0.151	0.158	-0.307	0.613
YBL046W	-0.272	-0.942	-0.394	0.352
YAR028W	0.415	0.085	-0.186	0.629
YBL003C	NaN	NaN	-2.766	-0.569
YBL025W	-0.654	-0.217	-0.33	0.277
YBL049W	2.922	1.803	1.543	2.236
YAR031W	0.197	-0.087	NaN	NaN
YBL005WA01	NaN	NaN	NaN	NaN
YBL028C	0.372	0.602	-0.018	1.064
YBL052C	-0.688	-0.401	-0.357	0.572
YAR042W	0.316	0.319	0.156	0.402
YBL007C	0.221	0.142	-0.448	0.13
YBL031W	-0.035	0.512	-2.081	0.592
YBL055C	0.183	0.046	0.093	0.018
YBR236C	-0.321	-0.222	-0.528	-0.305
YBR260C	-0.03	-0.052	NaN	0.121
YNL090W	-0.311	-0.124	NaN	NaN
YNL160W	2.545	1.523	0.787	2.257
YER131W	-0.496	NaN	NaN	NaN
YNL100W	0.612	-0.336	NaN	NaN
YHR116W	NaN	NaN	NaN	NaN
YOR227W	-0.157	-0.3	NaN	NaN
YNL104C	0.167	0.125	-0.856	-0.281
YDR009W	NaN	NaN	NaN	NaN
YPL168W	0.188	-0.071	-0.052	0.461
YPL191C	-0.21	-0.642	NaN	0.141
YPL215W	-0.04	-0.102	-0.153	0.174
YPL239W	0.707	0.558	NaN	0.374
YOR228C	0.661	-0.636	NaN	-0.013
YOR252W	0.531	0.935	NaN	-0.254
YOR185C	1.256	0.743	0.72	1.094
YOR207C	-1.323	-1.256	NaN	-1.026
YOR231W	-0.322	-0.326	NaN	-0.251
YOR255W	NaN	NaN	NaN	NaN
YPL159C	0.86	0.294	NaN	0.683
YPL183C	-0.829	-1.003	NaN	-0.745
YPL206C	0.767	0.546	NaN	-0.051
YPL230W	3.34	-0.504	NaN	1.839
YPL162C	0.298	-0.488	-0.472	-0.852
YPL185W	NaN	-0.772	NaN	-0.512
YPL209C	NaN	0.095	NaN	-0.173
YPL233W	-0.744	-0.92	NaN	-0.386
YPL165C	NaN	NaN	NaN	NaN
YPL188W	-0.85	-1.346	NaN	-1.517
YPL212C	-0.777	-0.504	NaN	-0.865
YPL236C	0.054	0.227	NaN	-0.855
YNR048W	-0.572	-0.234	NaN	-0.363
YNR072W	NaN	NaN	NaN	0.037
YOL018C	0.77	0.24	NaN	0.233
YOL042W	0.638	0.057	NaN	0.696
YNR051C	0.237	0.632	NaN	0.697
YNR075W	-0.665	-0.577	NaN	-0.682
YOL021C	-0.162	0.142	NaN	-0.197
YOL045W	1.033	0.39	NaN	0.993
YOR176W	1.407	0.853	0.188	1.035
YOR198C	-1.154	-0.702	-1.828	-0.296
YOR222W	-1.816	-1.475	-2.074	-1.602
YOR246C	-1.146	-0.621	NaN	-1.23
YOR179C	0.391	0.012	NaN	0.032
YOR201C	-1.231	-0.887	NaN	-1.469
YOR225W	-0.507	NaN	NaN	-0.331
YOR249C	-0.015	-0.357	NaN	-0.883
YOR182C	-0.766	0.249	NaN	0.199
YOR204W	0.303	-0.02	NaN	-0.154
YNL052W	0.478	-0.747	-0.052	0.441
YNL075W	NaN	NaN	NaN	0.075
YNL007C	1.205	0.568	0.843	1.523
YNL031C	-0.705	-1.047	-1.065	-0.093
YNL054WA01	NaN	NaN	-2.179	NaN
YNL078W	0.448	-0.514	NaN	-0.869
YNL010W	-0.134	-0.0010	NaN	0.151
YNL034W	NaN	NaN	NaN	NaN
YNL056W	-0.181	-0.541	-0.837	-0.871
YNL081C	0.589	0.197	-0.841	-0.336
YNR042W	0.923	0.237	1.565	0.599
YNR066C	-1.296	0.145	-2.48	-0.932
YOL013C	0.819	0.494	NaN	0.287
YOL036W	-0.767	-0.512	NaN	-0.632
YNR045W	0.179	-0.174	NaN	-0.109
YNR069C	-1.105	-0.382	NaN	-1.643
YOL015W	NaN	-0.477	NaN	-0.835
YOL039W	-1.252	-0.015	NaN	-0.213
YML101C	0.34	-0.014	NaN	-0.118
YML123C	4.086	1.832	1.036	0.738
YMR014W	NaN	0.065	NaN	-0.409
YMR037C	-0.405	-0.385	-0.469	-0.223
YML103C	-0.557	-0.992	NaN	-0.567
YML126C	-1.035	-0.878	-1.864	-1.697
YMR017W	NaN	-0.571	NaN	-0.864
YMR040W	1.068	0.753	NaN	0.549
YML106W	-1.281	-0.268	-1.282	-0.567
YML129C	0.954	0.491	-0.192	0.224
YMR020W	-0.785	-0.213	-1.266	-0.684
YMR043W	-0.58	-0.385	0.044	0.321
YNL001W	NaN	NaN	NaN	0.429
YNL025C	0.537	-0.595	NaN	-0.888
YNL049C	NaN	NaN	NaN	-0.722
YNL072W	NaN	NaN	NaN	-0.015
YNL004W	-1.616	-1.753	NaN	-1.905
YNL028W	NaN	NaN	NaN	NaN
YLR245C	-1.625	-1.517	-1.365	-1.145
YLR267W	1.08	-1.951	-0.145	0.713
YLR202C	0.309	0.238	NaN	0.111
YLR226W	-0.341	-0.772	NaN	0.027
YLR248W	0.693	0.7	0.245	0.591
YLR270W	2.514	1.096	0.369	1.986
YLR205C	0.902	NaN	0.026	-0.901
YLR227WB01	NaN	NaN	NaN	-0.394
YLR251W	1.168	0.159	0.395	-0.023
YLR273C	-0.203	0.273	-0.978	0.176
YLR208W	0.454	0.474	-0.287	0.034
YLR230W	NaN	NaN	-0.819	-0.532
YLR254C	0.275	0.266	NaN	0.692
YLR276C	0.458	0.017	-0.969	0.223
YML099C	-0.811	-1.085	-1.605	-1.272
YML120C	1.162	-0.798	0.142	0.231
YMR011W	1.979	-1.659	0.491	0.52
YMR034C	0.426	0.026	NaN	-0.555
YKL218C	-0.775	-1.511	-1.448	-1.227
YKR017C	1.037	0.307	NaN	0.492
YKR040C	0.319	0.318	NaN	-0.441
YKR064W	-0.085	-0.335	NaN	-0.052
YKL221W	NaN	NaN	NaN	0.368
YKR020W	0.284	0.0080	NaN	0.4
YKR043C	-0.551	0.08	-0.938	-0.861
YKR067W	1.26	0.248	0.963	0.609
YKL224C	-0.455	-0.573	-0.445	-1.069
YKR023W	0.359	-0.223	0.085	-0.451
YKR046C	0.661	NaN	0.635	-0.172
YKR070W	0.286	-0.333	NaN	-0.265
YKR002W	0.085	0.054	NaN	-0.624
YKR026C	-0.292	-0.257	-1.57	-0.627
YKR049C	2.196	0.735	0.557	1.586
YKR073C	0.071	-0.243	-1.201	-0.659
YLR199C	0.428	0.341	-0.802	-0.213
YLR223C	0.182	NaN	-0.422	-0.698
YIL120W	0.154	-0.471	-1.945	-0.122
YIL144W	-0.093	-0.176	NaN	0.973
YJR002W	-0.142	0.37	NaN	0.344
YJR025C	-0.309	-0.687	-0.554	-0.658
YJR049C	-0.105	-0.44	NaN	0.243
YJR073C	1.383	2.068	1.011	1.359
YJR005W	0.27	-0.157	0.081	0.035
YJR028W	NaN	NaN	NaN	NaN
YJR052W	0.204	-0.31	0.245	-0.073
YJR076C	NaN	NaN	0.097	-0.052
YJR008W	0.643	0.037	-0.256	0.359
YJR031C	NaN	NaN	NaN	-0.397
YJR055W	NaN	NaN	NaN	0.218
YJR079W	0.306	-0.0070	NaN	-0.341
YJR010W	2.607	1.706	0.782	1.438
YJR034W	0.494	0.332	NaN	0.175
YJR058C	0.317	-0.121	-0.079	-0.657
YJR083C	0.414	0.023	NaN	0.448
YGR270W	-0.314	-0.614	-0.414	-0.05
YGR294W	-0.661	-0.693	-0.865	-1.224
YHL020C	-0.09	0.831	-0.227	0.252
YHL044W	0.693	0.235	-0.015	0.265
YIL063C	0.177	0.131	NaN	0.416
YIL087C	2.002	0.551	1.518	0.82
YIL111W	NaN	NaN	NaN	NaN
YIL135C	-0.059	0.53	0.205	0.545
YIL066C	0.067	-0.035	0.363	-0.119
YIL090W	-0.25	-0.464	-0.721	-0.468
YIL114C	0.08	0.665	0.028	-0.384
YIL138C	-0.182	-0.293	-0.114	0.48
YIL069C	-1.026	0.412	-1.692	0.084
YIL093C	-0.02	0.42	NaN	-0.053
YIL117C	-0.544	-1.464	-1.049	-1.695
YIL141W	NaN	NaN	NaN	-0.119
YIL072W	0.629	0.405	0.179	0.204
YIL096C	NaN	0.744	NaN	0.265
YGL206C	1.099	-0.241	-0.229	0.675
YGL229C	-1.299	-1.409	-0.808	-1.128
YGL161C	0.761	0.463	-0.205	-0.179
YGL185C	-0.089	0.161	-0.032	-0.044
YGL209W	0.532	0.435	0.073	-0.124
YGL232W	-0.039	-0.464	NaN	0.185
YGR261C	-0.67	-0.585	-0.507	-0.586
YGR285C	-0.739	-0.407	-0.582	-0.395
YHL011C	-0.389	0.135	-0.425	-0.164
YHL035C	-0.374	-0.429	-0.106	-0.703
YGR264C	-1.51	-0.248	-1.608	-0.845
YGR288W	-0.235	0.043	-0.102	-0.715
YHL014C	0.102	0.055	NaN	-0.174
YHL038C	-0.745	-0.077	NaN	-0.51
YGR267C	-0.653	-0.995	-0.947	-0.895
YGR291C	NaN	NaN	NaN	-0.0070
YHL017W	0.122	0.012	-0.134	-0.578
YHL041W	NaN	NaN	NaN	0.049
YER102W	NaN	0.507	-1.856	0.903
YER126C	0.493	0.254	NaN	0.654
YER148W	-0.913	-0.908	NaN	-1.048
YER171W	-1.306	-0.848	NaN	-0.927
YER105C	-0.642	-0.405	-0.972	-0.348
YER129W	-0.566	-0.356	NaN	-0.471
YER151C	0.141	0.396	0.145	0.756
YER174C	-2.506	-1.286	-1.953	-1.674
YGL152C	NaN	NaN	0.163	0.445
YGL176C	-0.527	0.477	-0.08	-0.363
YGL200C	0.0	0.139	-0.07	NaN
YGL224C	-1.704	-1.342	-2.172	NaN
YGL155W	-1.099	-0.98	-0.71	NaN
YGL179C	0.463	0.462	0.071	-0.233
YGL203C	-0.416	0.018	-0.272	-0.324
YGL226W	0.651	0.361	0.249	-0.078
YGL158W	1.557	0.993	0.76	0.553
YGL182C	NaN	-0.384	0.07	-0.611
YDR402C	NaN	NaN	NaN	0.083
YDR426C	NaN	0.014	NaN	0.271
YDR360W	0.08	-0.047	NaN	-0.583
YDR381W	-0.044	-0.046	-0.522	-0.252
YDR405W	1.166	0.579	0.774	0.337
YDR429C	0.464	0.351	NaN	0.498
YDR363W	0.177	-0.924	0.382	0.444
YDR384C	0.117	-1.57	-0.13	0.283
YDR408C	-1.011	-1.006	-0.782	-1.033
YDR432W	0.471	0.145	0.261	0.622
YER096W	1.253	1.142	0.736	NaN
YER120W	-0.189	0.012	-0.025	NaN
YER142C	1.575	0.973	1.144	NaN
YER165W	-0.797	0.335	-0.92	-0.431
YER099C	0.791	0.61	0.241	0.334
YER123W	-0.662	-0.467	-0.627	-0.512
YER145C	0.024	0.247	-0.147	-0.406
YER168C	-0.489	-0.34	-0.09	0.021
YDL240W	-0.276	NaN	-0.264	-0.491
YDR016C	-0.46	NaN	0.022	-0.502
YDR036C	0.342	0.322	0.072	0.366
YDR060W	NaN	NaN	NaN	NaN
YDL243C	NaN	NaN	NaN	NaN
YDR019C	0.016	-0.215	NaN	-0.531
YDR039C	-0.401	NaN	-0.243	-0.276
YDR063W	0.484	0.064	0.589	0.13
YDL246C	0.613	0.615	0.243	-0.277
YDR022C	0.956	0.37	0.324	0.285
YDR042C	NaN	NaN	NaN	NaN
YDR066C	-0.019	0.32	NaN	-0.706
YDR354W	0.449	-1.462	0.951	0.27
YDR375C	0.247	-0.656	0.581	0.056
YDR399W	1.679	1.068	0.951	0.663
YDR423C	0.639	0.06	0.432	0.205
YDR357C	1.097	0.108	0.96	0.345
YDR378C	0.364	-0.0040	-0.018	-0.415
YCR011C	0.981	0.346	0.472	0.364
YCR031C	-1.219	0.069	-1.404	-0.035
YCL036W	-0.078	0.042	-0.271	0.915
YCL063W	-0.791	0.151	-0.437	0.112
YCR014C	0.854	0.416	0.352	0.846
YCR034W	0.465	0.646	NaN	0.675
YCL039W	0.496	0.031	0.35	0.278
YCL066W	-0.253	-0.628	0.172	0.634
YCR017C	0.0070	0.319	-0.502	0.058
YCR037C	0.213	0.144	0.462	-0.06
YCL042W	1.319	0.062	0.699	0.284
YCL069W	NaN	NaN	NaN	0.975
YCR019W	-0.139	-0.097	-0.202	0.269
YCR040W	0.162	-0.724	0.38	0.271
YDL237W	-0.046	-0.43	-0.434	-0.574
YDR013W	0.321	NaN	-0.203	-0.043
YDR034CD01	-1.255	-2.099	-1.816	-1.05
YDR057W	-0.069	NaN	-0.318	0.186
YBL069W	-0.368	0.033	-0.092	0.103
YBL092W	-1.066	0.435	-1.365	0.837
YBR001C	1.087	0.254	0.829	0.746
YBR023C	-1.162	-1.029	-1.039	-0.171
YBL072C	-1.084	0.591	-1.431	0.846
YBL095W	-0.77	-1.061	-0.658	-0.317
YBR004C	0.036	-1.229	-0.167	-0.057
YBR026C	1.599	1.075	1.289	1.939
YBL075C	1.874	1.795	1.095	2.088
YBL098W	-2.406	-1.827	1.437	-0.79
YBR007C	0.131	-0.352	1.975	-0.147
YBR029C	1.073	1.689	0.252	1.208
YBL078C	1.507	0.046	1.114	0.795
YBL101C	0.132	0.087	-0.224	-0.247
YBR010W	-0.27	NaN	-1.003	-0.544
YBR032W	NaN	NaN	NaN	1.037
YCL033C	1.132	0.911	0.879	0.972
YCL058C	NaN	NaN	-0.061	0.397
YDL157C	-0.811	NaN	-0.731	-0.839
YDL225W	-0.064	-0.187	-0.35	-0.026
YDL205C	0.258	-0.092	0.052	0.073
YNL159C	0.716	0.307	0.487	0.147
YNL169C	-0.163	0.536	-0.182	-0.205
YDL209C	NaN	NaN	0.079	0.273
YIL115C	-0.442	-0.185	-0.473	-0.282
YIL115C	NaN	NaN	NaN	NaN
YIL115C	-0.175	-0.445	-0.708	-0.268
YIL115C	NaN	NaN	NaN	NaN
YLL039C	NaN	NaN	NaN	NaN
YLL039C	NaN	0.677	0.948	1.566
YLL039C	1.528	0.601	0.849	1.698
YLL039C	1.564	0.633	0.883	1.794
YBR181C	-1.158	0.665	-1.422	0.344
YBR181C	NaN	NaN	NaN	NaN
YBR181C	-1.194	0.518	-1.485	0.324
YBR181C	NaN	NaN	NaN	NaN
YJL052W	NaN	NaN	NaN	NaN
YJL052W	NaN	NaN	0.471	NaN
YJL052W	NaN	NaN	0.491	NaN
YJL052W	NaN	NaN	0.506	NaN
YHR191C	NaN	NaN	0.753	NaN
YDL214C	1.376	-0.682	0.852	NaN
YPR108W	1.03	0.411	1.017	0.597
YPR132W	-1.171	0.497	-1.285	0.143
YAL044WA_01	0.056	-0.141	0.421	-0.168
YDR210CD_01	NaN	NaN	NaN	NaN
YLR149CA_01	0.038	NaN	-0.012	-0.383
YOR343WA_01	NaN	NaN	NaN	NaN
YBL071WA_01	-0.103	0.158	0.163	-0.313
YDR381CA_01	0.266	-0.441	0.239	-0.727
YML007CA_01	-0.288	-0.799	-0.275	-0.964
YPL096CA_01	NaN	NaN	NaN	NaN
YBR085CA_01	NaN	NaN	NaN	-0.359
YER053CA_01	0.676	-0.018	0.898	-0.427
YML012CA_01	NaN	NaN	NaN	-0.122
YBR191WA_01	0.508	-0.434	0.369	-0.144
YBR255CA_01	0.087	-0.068	0.306	-0.081
YFL012WA_01	-0.17	-0.077	-0.06	0.081
YML057CA_01	-0.217	-0.189	-0.379	-1.234
YOR359W	-0.827	-0.155	-0.532	-1.022
YOR383C	-0.488	-0.034	-0.405	-1.157
YPL013C	0.193	-0.481	0.62	0.073
YPL037C	0.055	0.64	0.413	0.431
YPR051W	0.387	0.349	NaN	-0.0090
YPR075C	0.185	0.601	0.329	0.373
YPR099C	-0.422	NaN	-0.329	-0.989
YPR123C	NaN	NaN	-0.236	-0.299
YPR054W	NaN	NaN	NaN	NaN
YPR078C	NaN	NaN	-0.057	-0.658
YPR102C	-1.247	0.13	-1.832	0.039
YPR126C	-0.069	0.277	NaN	NaN
YPR057W	-1.324	-0.878	-1.476	-0.738
YPR081C	-0.05	-0.179	-0.295	0.077
YPR105C	-0.333	-0.597	-1.081	-0.088
YPR129W	-0.241	0.154	-0.174	0.297
YPR060C	-0.695	-0.624	-0.966	-0.164
YPR084W	0.04	0.39	-0.012	0.598
YOR028C	1.554	0.511	1.795	0.799
YOR052C	1.054	0.06	0.776	0.385
YOL150C	NaN	NaN	NaN	-0.217
YOR008C	0.688	0.242	0.536	0.427
YOR031W	1.338	-0.457	NaN	0.732
YOR055W	NaN	NaN	-0.237	-0.532
YOR350C	-0.166	-0.615	-0.101	-0.668
YOR374W	NaN	0.598	3.256	2.753
YPL004C	NaN	-0.112	1.043	0.977
YPL028W	-0.322	-0.304	-0.515	-0.911
YOR353C	0.04	-0.221	-0.322	-0.31
YOR377W	-0.255	-0.659	-0.051	-0.879
YPL007C	-0.639	-0.336	-0.771	-0.403
YPL031C	0.591	-0.048	0.4	0.136
YOR356W	-1.257	-1.146	-1.433	-0.938
YOR380W	0.296	0.366	0.523	-0.358
YPL010W	0.235	0.049	0.18	0.534
YPL034W	-0.633	-0.439	-0.712	-0.36
YNL186W	0.301	0.375	0.188	-0.053
YNL210W	NaN	NaN	NaN	NaN
YNL234W	1.541	0.383	1.489	1.24
YNL258C	-0.628	-0.976	-0.959	-0.392
YNL189W	0.314	0.512	0.182	0.594
YNL213C	0.777	0.303	0.434	0.399
YNL237W	1.063	0.1	0.918	0.109
YNL261W	-0.544	-0.449	-0.852	-0.306
YOL141W	-0.32	-0.037	-0.118	-0.452
YOL165C	-1.692	-0.949	-1.936	-1.731
YOR022C	0.237	-0.0060	-0.097	-0.223
YOR046C	0.068	-0.204	-0.223	0.416
YOL144W	0.641	0.243	0.452	0.16
YOR002W	-0.135	0.218	-0.29	-0.601
YOR025W	-1.083	-0.032	-0.863	-0.642
YOR049C	-0.342	-0.118	0.413	-0.367
YOL147C	0.756	0.734	1.106	0.856
YOR005C	0.223	-0.62	0.103	-0.615
YMR182C	1.067	0.502	0.367	-0.503
YMR204C	0.395	0.686	0.506	0.344
YMR142C	-1.497	0.037	-1.551	0.0050
YMR163C	0.059	0.098	-0.049	-0.237
YMR185W	-0.224	0.064	-0.368	-0.347
YMR207C	-1.099	-0.671	-0.938	-0.953
YMR145C	0.892	-0.289	0.812	0.345
YMR166C	-0.095	0.074	-0.161	-0.516
YMR188C	0.593	0.342	0.48	0.592
YMR210W	0.333	-0.086	0.317	-0.21
YNL180C	-0.012	0.068	-0.033	0.305
YNL204C	-0.119	-0.256	-0.336	-0.599
YNL228W	0.318	-0.88	-0.3	-0.629
YNL252C	0.351	0.369	0.233	0.689
YNL183C	-0.472	-0.098	-0.606	-0.146
YNL207W	-0.168	0.654	-0.116	0.095
YNL231C	-1.471	-1.01	-1.647	-0.536
YNL255C	-0.282	0.084	-0.583	0.459
YLR376C	-0.163	NaN	-0.064	-0.458
YLR400W	NaN	NaN	NaN	-0.566
YLR422W	0.18	-0.04	-0.118	-0.242
YLR445W	NaN	NaN	NaN	NaN
YLR379W	0.227	NaN	NaN	0.32
YLR403W	0.449	0.127	0.174	-0.0080
YLR425W	0.183	-0.746	-0.017	-1.037
YLR448W	-1.221	0.556	-1.429	0.021
YLR382C	0.151	0.188	-0.28	-0.105
YLR406C	-1.003	0.301	-1.402	0.346
YLR428C	-0.245	0.068	0.174	-0.344
YLR451W	-2.182	-1.154	-2.191	-1.776
YMR136W	NaN	NaN	NaN	NaN
YMR158W	0.6	0.428	0.396	0.866
YMR179W	-0.116	NaN	0.034	-0.028
YMR201C	-0.154	-0.517	-0.776	-0.758
YMR139W	0.614	-0.173	0.378	0.624
YMR160W	0.836	0.076	0.484	0.754
YLR045C	-0.551	-0.0020	-0.604	0.027
YLR069C	0.817	0.299	0.617	0.555
YLR001C	0.129	-0.07	0.266	-0.38
YLR025W	0.602	0.236	0.629	0.305
YLR048W	-1.116	1.056	-1.511	0.391
YLR072W	-0.0050	0.368	-0.025	-0.38
YLR004C	-0.763	0.026	-0.786	-0.729
YLR028C	0.597	0.667	0.557	0.507
YLR051C	0.331	0.247	-0.065	0.395
YLR075W	NaN	-0.161	-1.934	-0.292
YLR007W	-0.603	0.357	-0.775	-0.012
YLR031W	0.646	0.307	0.108	0.17
YLR054C	0.13	0.586	0.429	0.723
YLR078C	-0.199	-0.548	-0.574	-0.046
YLR373C	-0.151	0.035	-0.165	-1.325
YLR397C	-0.181	0.045	0.154	-1.088
YLR419W	-0.158	-0.309	-0.211	NaN
YLR442C	-0.558	-0.662	-0.493	-0.41
YKL017C	-0.466	-0.073	-0.271	-0.371
YKL040C	-0.236	-0.372	-0.623	-0.207
YKL063C	0.148	0.072	0.087	0.089
YKL087C	1.376	0.683	1.076	0.432
YKL020C	-0.146	-0.766	-0.333	-0.661
YKL043W	0.747	-0.081	1.158	-0.032
YKL066W	1.086	0.356	1.284	0.82
YKL090W	-0.024	-0.029	-0.393	-0.58
YKL023W	-0.42	-0.622	-0.612	-0.027
YKL046C	0.384	0.576	0.127	0.208
YKL069W	0.266	0.338	0.065	0.011
YKL093W	1.849	-0.171	1.593	1.094
YKL026C	2.439	0.865	1.377	2.054
YKL049C	0.395	0.916	0.203	1.218
YKL072W	0.231	0.908	0.091	0.931
YKL096W	1.275	1.139	1.381	0.261
YLL065W	NaN	NaN	NaN	NaN
YLR022C	-0.396	-0.279	-0.421	-0.307
YHR141C	-1.093	0.433	-1.396	0.306
YHR164C	-0.74	-0.503	-0.638	-0.714
YJL021C	0.335	0.024	0.173	0.361
YJL046W	-0.526	0.247	-0.29	-0.425
YJL070C	0.129	0.1	0.104	-0.259
YJL094C	0.917	0.323	0.151	0.198
YJL024C	0.39	0.273	0.11	0.321
YJL049W	0.59	0.012	0.072	0.909
YJL073W	-0.241	-0.041	-0.079	-0.113
YJL097W	1.019	0.693	1.163	0.812
YJL027C	NaN	NaN	0.337	0.035
YJL052W	NaN	NaN	NaN	NaN
YJL076W	-1.725	-1.428	-2.121	-1.443
YJL100W	-0.796	-0.624	-0.788	-0.998
YJL030W	0.174	-0.016	0.234	0.24
YJL055W	0.341	0.081	-0.156	0.277
YJL079C	0.515	0.301	0.839	-0.0060
YJL103C	1.121	0.043	1.359	1.071
YGR073C	-1.257	0.19	-1.37	-0.069
YGR097W	-0.065	-0.197	-0.405	-0.503
YGR119C	-0.982	-0.335	-0.899	-0.56
YGR142W	-0.372	0.525	1.169	2.197
YHR086W	0.045	0.39	0.343	0.306
YHR110W	0.648	0.491	0.823	0.22
YHR133C	-0.159	-0.809	-0.14	-0.847
YHR155W	-0.673	-0.127	-0.588	-0.631
YHR089C	0.93	0.223	0.915	0.506
YHR113W	0.554	0.088	0.413	-0.216
YHR136C	1.986	0.233	1.993	0.515
YHR158C	-0.042	-0.243	-0.752	0.873
YHR092C	NaN	0.76	2.28	0.92
YHR116W	NaN	NaN	NaN	NaN
YHR139C	0.784	1.07	0.854	1.518
YHR161C	-0.44	-0.252	0.155	0.426
YHR095W	-0.018	NaN	0.38	-0.556
YHR119W	-0.549	-0.096	NaN	-0.147
YGL002W	0.232	-0.384	-0.032	-0.294
YGL026C	-0.856	0.118	-1.257	-1.244
YFR017C	1.751	-0.578	2.307	0.759
YFR038W	-0.72	-0.312	-0.951	-0.434
YGL005C	0.333	-0.455	-0.0050	0.132
YGL029W	0.248	0.753	NaN	0.777
YGR064W	NaN	NaN	-0.223	-0.078
YGR088W	NaN	0.294	0.688	0.939
YGR110W	1.271	-0.591	1.003	0.504
YGR133W	0.477	0.15	0.539	0.155
YGR067C	3.48	-1.743	3.253	2.259
YGR091W	0.327	0.205	0.06	0.404
YGR113W	-0.215	-0.663	-0.469	0.241
YGR136W	0.518	-0.094	0.433	0.149
YGR070W	NaN	NaN	NaN	NaN
YGR094W	-1.83	-0.562	-2.112	-0.952
YGR116W	-0.34	-0.569	-0.965	0.423
YGR139W	0.392	NaN	0.224	-0.176
YDR536W	0.596	0.252	0.588	0.641
YEL015W	0.058	0.064	-0.034	0.072
YEL037C	0.33	-0.151	0.275	-0.142
YEL060C	NaN	NaN	1.824	NaN
YDR539W	0.211	-0.103	-0.181	0.138
YEL017W	0.462	0.567	0.347	0.228
YEL040W	-1.592	0.143	-1.667	-0.795
YEL063C	-2.256	-1.242	-2.391	-2.426
YFR008W	0.262	0.039	-0.186	0.183
YFR031C	-0.415	-0.814	-0.766	-0.829
YFR053C	NaN	NaN	2.054	1.785
YGL020C	-0.153	0.242	-0.499	0.094
YFR011C	0.562	0.236	0.639	0.91
YFR032CA01	-1.394	0.123	-1.323	0.176
YFR056C	NaN	NaN	NaN	0.06
YGL023C	-0.37	-0.171	-0.502	0.026
YFR014C	1.618	0.359	1.784	1.371
YFR035C	0.0030	NaN	0.032	-1.143
YDR210WB01	NaN	NaN	NaN	NaN
YDR232W	-0.477	-0.218	-0.598	-0.503
YDR169C	-0.169	0.06	-0.206	-0.218
YDR191W	-0.613	NaN	-0.631	0.079
YDR211W	-0.817	-0.508	-1.174	-0.092
YDR235W	-0.65	-0.518	-0.759	0.138
YDR171W	1.47	0.014	1.274	1.763
YDR194C	0.337	0.364	-0.166	0.831
YDR214W	2.09	1.202	1.643	1.208
YDR238C	0.121	0.076	-0.682	0.201
YDR530C	0.175	-0.401	0.279	-0.522
YEL009C	NaN	NaN	-0.866	-0.342
YEL031W	-0.295	0.477	-0.27	-0.034
YEL055C	-0.754	-0.342	-0.765	0.041
YDR533C	1.145	0.266	0.921	0.533
YEL012W	1.589	0.189	1.878	1.58
YEL034W	0.286	NaN	-0.289	-0.272
YEL058W	-0.363	0.151	-0.129	-0.839
YDL039C	0.429	0.621	0.565	1.174
YDL062W	NaN	NaN	NaN	1.335
YDL086W	0.744	-0.016	0.734	-0.148
YDL110C	1.039	0.569	1.446	0.805
YDL042C	0.042	NaN	0.459	0.54
YDL065C	0.717	0.619	0.67	1.465
YDL089W	0.098	0.014	0.318	0.294
YDL113C	0.655	0.0020	0.096	0.86
YDL045C	0.81	0.142	0.586	0.8
YDL068W	NaN	NaN	0.272	0.545
YDL092W	-0.063	-0.219	-0.088	-0.209
YDL116W	-0.338	NaN	-0.559	-0.022
YDR163W	-0.327	0.388	0.374	0.534
YDR185C	0.011	-0.379	0.398	-0.207
YDR209C	NaN	NaN	0.33	NaN
YDR229W	0.39	0.486	0.611	NaN
YDR166C	0.239	-0.214	0.173	0.204
YDR188W	-0.406	0.337	-0.662	0.723
YBR176W	-0.161	0.321	NaN	0.756
YBR200W	-0.409	0.289	NaN	0.278
YBR132C	0.695	-0.18	1.084	0.488
YBR156C	-0.259	0.17	-0.121	0.166
YBR179C	0.44	0.361	0.218	0.32
YBR203W	0.769	-0.527	0.394	0.118
YBR135W	0.073	0.424	0.555	0.15
YBR159W	-0.341	0.434	-0.588	0.349
YBR182C	-0.239	-0.064	-0.452	-0.312
YBR206W	-0.136	0.084	-0.244	0.357
YBR138C	0.013	-0.189	-0.273	0.443
YBR162C	0.392	0.895	0.032	0.111
YBR185C	0.342	0.523	0.491	0.222
YBR209W	-0.555	-0.474	NaN	0.459
YDL036C	NaN	NaN	0.324	NaN
YDL059C	1.254	0.419	1.303	NaN
YDL083C	-0.508	0.37	0.144	NaN
YDL107W	0.259	NaN	NaN	0.628
Q0032_01	0.221	0.131	0.127	1.641
Q0275_01	0.523	-0.562	-0.631	1.053
YAL024C	0.632	0.428	0.078	0.969
YAL045C	-0.18	NaN	0.448	1.169
Q0055_01	NaN	-0.97	-0.696	1.539
YAL002W	-0.322	-0.357	-0.445	0.268
YAL027W	0.114	0.176	0.148	0.978
YAL048C	-2.477	-1.179	-2.126	-1.681
Q0070_01	NaN	-0.122	-0.213	2.75
YAL005C	NaN	NaN	2.316	NaN
YAL030W	0.74	0.391	0.876	0.8
YAL053W	0.628	-0.397	0.603	-0.15
Q0085_01	NaN	NaN	-1.001	2.061
YAL009W	-0.105	0.332	0.049	0.064
YAL033W	0.084	0.207	0.364	0.58
YAL056W	-0.372	0.0080	-0.144	NaN
YBR129C	-0.277	0.047	NaN	NaN
YBR153W	-0.9	-0.504	NaN	NaN
YDL213C	NaN	NaN	NaN	0.798
YDL181W	1.375	0.518	1.666	1.95
YDL138W	-0.265	NaN	-0.821	-0.395
YNL111C	-0.599	NaN	-2.262	-1.459
YNL133C	NaN	NaN	NaN	0.398
YDR056C	0.601	0.159	-0.337	0.925
YIL115C	-0.341	-0.247	-0.219	0.018
YIL115C	-0.09	-0.501	-0.362	0.458
YIL115C	-0.0030	-0.299	-0.465	0.149
YIL115C	-0.146	-0.528	-0.803	0.205
YLL039C	1.646	0.568	0.049	1.847
YLL039C	1.439	0.705	0.104	2.007
YLL039C	1.535	0.735	0.044	2.065
YLL039C	1.468	0.769	-0.045	2.086
YBR181C	-0.937	0.577	-1.878	0.527
YBR181C	-1.026	0.389	-1.974	0.446
YBR181C	-0.994	0.587	-1.984	0.468
YBR181C	NaN	NaN	NaN	NaN
YJL052W	NaN	NaN	-0.238	1.583
YJL052W	NaN	NaN	-0.213	1.563
YJL052W	NaN	NaN	-0.241	1.492
YJL052W	NaN	NaN	-0.279	NaN
YLR014C	NaN	NaN	NaN	NaN
YIL111W	0.143	-0.907	-0.269	-0.342
YPL250C	NaN	NaN	-0.338	-0.558
YPL272C	-0.844	-0.64	-0.582	-0.168
YPR012W	-0.34	-0.347	NaN	-0.156
YPR036W	-0.795	-0.115	-1.442	-0.324
YOR310C	0.173	0.495	0.028	0.284
YOR334W	0.057	0.478	0.374	0.273
YOR267C	-0.064	-0.204	-0.428	0.621
YOR291W	0.2	0.078	1.603	-0.139
YOR313C	-1.329	-0.033	NaN	-1.11
YOR337W	-1.01	-0.106	-1.352	-0.946
YPL242C	-0.892	-1.014	-1.103	-0.643
YPL263C	0.225	0.057	-0.231	0.383
YPR003C	0.587	0.081	-0.069	0.657
YPR027C	NaN	NaN	NaN	NaN
YPL245W	-0.08	-0.042	-0.217	-0.092
YPL266W	-0.199	0.186	-0.354	0.013
YPR006C	0.627	0.745	0.221	NaN
YPR030W	2.845	0.174	1.417	1.309
YPL248C	NaN	0.587	NaN	0.291
YPL269W	-1.876	NaN	-2.454	-0.757
YPR009W	-0.293	-0.729	-0.652	-0.354
YPR033C	-2.035	-0.362	-2.183	-1.068
YOL053W	0.017	-0.481	0.365	0.446
YOL077WA01	0.94	0.455	0.551	1.956
YOL101C	-0.176	-0.1	1.942	-0.381
YOL123W	-0.348	-0.087	0.411	-0.0040
YOL056W	-0.498	-0.095	2.061	-0.205
YOL080C	0.504	0.416	0.859	0.6
YOL103WA01	NaN	NaN	NaN	NaN
YOL126C	2.099	-0.085	1.338	1.437
YOR258W	0.01	0.028	-0.355	0.127
YOR282W	NaN	0.306	-0.06	0.329
YOR304W	-0.465	-0.515	-0.508	0.307
YOR328W	-0.226	-0.238	-0.221	-0.405
YOR261C	0.874	-0.097	-0.37	1.838
YOR285W	1.655	0.384	1.815	0.686
YOR307C	0.135	-0.284	-0.323	-0.319
YOR331C	0.306	NaN	NaN	0.074
YOR264W	0.134	-1.445	-0.334	-0.151
YOR288C	-0.149	-0.407	-0.055	-0.056
YNL135C	0.428	NaN	0.68	NaN
YNL159C	NaN	NaN	NaN	NaN
YNL090W	NaN	NaN	NaN	NaN
YNL114C	NaN	NaN	NaN	NaN
YNL138W	0.162	0.261	0.254	0.078
YNL162W	-0.63	0.439	-0.588	0.234
YNL093W	1.387	0.422	0.78	1.16
YNL117W	NaN	-1.056	0.489	1.321
YNL141W	NaN	NaN	NaN	NaN
YNL165W	NaN	NaN	-0.2	0.319
YOL048C	0.664	-0.811	0.718	0.406
YOL071W	1.226	0.498	0.947	-0.178
YOL095C	-0.062	-0.432	-0.218	NaN
YOL117W	-0.563	-0.622	-1.129	-0.446
YOL051W	0.612	-0.072	0.268	0.535
YOL075C	0.106	-0.169	-0.128	-0.109
YOL098C	-0.191	0.017	-0.498	-0.428
YOL120C	-1.341	0.334	-1.611	0.098
YMR048W	-0.252	-0.011	-0.071	NaN
YMR071C	0.922	0.329	0.696	0.777
YMR093W	0.07	0.442	0.218	-0.05
YMR117C	-1.125	-0.575	-0.6	-0.254
YMR051C	NaN	NaN	NaN	NaN
YMR074C	0.776	0.682	0.949	0.766
YMR096W	NaN	NaN	-2.602	-2.228
YMR119WA01	0.488	0.459	0.283	0.51
YMR053C	1.047	0.718	0.729	0.738
YMR076C	-0.217	0.096	-0.142	0.266
YMR099C	0.46	0.571	0.532	0.487
YMR122C	0.96	-0.281	0.998	NaN
YNL084C	NaN	NaN	0.323	NaN
YNL108C	-0.158	NaN	-0.724	NaN
YNL132W	NaN	NaN	NaN	0.343
YNL156C	0.495	-0.495	0.304	0.569
YNL087W	NaN	NaN	NaN	-0.196
YNL111C	NaN	NaN	-0.291	NaN
YLR325C	-0.579	0.357	-0.401	1.043
YLR349W	0.038	NaN	-0.096	-0.169
YLR282C	-0.127	0.205	-0.22	0.025
YLR305C	-0.44	-0.571	-0.52	-0.599
YLR328W	0.393	-0.561	0.519	-0.191
YLR352W	0.54	0.589	0.815	0.137
YLR285W	-0.371	-0.474	-0.427	0.183
YLR308W	NaN	NaN	NaN	NaN
YLR331C	NaN	NaN	NaN	-0.109
YLR355C	NaN	NaN	-0.172	0.719
YLR287CA01	-0.71	0.241	-0.827	0.566
YLR311C	2.144	0.466	2.072	NaN
YLR334C	0.279	-0.075	0.169	NaN
YLR358C	-0.479	-0.815	0.511	-0.583
YMR046C	NaN	NaN	NaN	NaN
YMR068W	0.376	0.0040	1.489	0.252
YMR090W	2.476	1.366	2.438	1.902
YMR114C	0.739	-0.297	1.517	0.449
YKR076W	2.392	1.468	1.839	2.545
YKR100C	-0.066	-0.505	-0.539	0.022
YLL018C	-1.142	-1.128	-1.421	-0.889
YLL041C	1.695	0.015	1.511	1.956
YKR079C	-0.498	-0.13	-0.4	0.129
YKR103W	-1.568	-0.979	-1.129	-1.017
YLL020C	0.783	-0.284	0.941	0.501
YLL044W	-0.52	-0.224	0.132	-0.737
YKR082W	-0.792	-0.682	-0.723	-0.173
YKR106W	0.396	0.265	0.079	-0.025
YLL023C	1.954	0.634	2.096	1.447
YLL047W	0.281	-0.432	NaN	0.278
YKR085C	0.459	0.53	0.9	0.042
YLL003W	-0.819	-0.876	0.375	-0.424
YLL026W	NaN	NaN	2.229	3.41
YLL050C	0.618	-0.14	0.686	0.92
YLR279W	NaN	-0.04	2.361	0.08
YLR302C	0.366	0.218	1.906	NaN
YIR026C	-0.53	0.269	-0.302	-0.127
YJL006C	0.043	-0.167	0.037	0.36
YJR086W	0.383	0.121	0.426	0.98
YJR109C	NaN	NaN	-1.669	-1.461
YJR133W	0.803	0.562	0.716	0.598
YJR156C	0.544	0.109	0.808	0.021
YJR089W	NaN	NaN	NaN	0.028
YJR112W	-0.145	-0.105	-0.194	-0.062
YJR135WA01	0.429	0.155	0.427	0.296
YJR159W	NaN	NaN	0.59	-0.017
YJR092W	-1.51	-1.397	-0.984	-0.641
YJR115W	0.635	-0.262	1.304	0.057
YJR138W	-0.598	-1.086	-0.474	-0.531
YJR162C	-0.222	-0.64	0.019	-0.68
YJR094WA01	-0.479	0.619	-1.129	0.73
YJR118C	0.807	0.284	0.379	0.551
YJR141W	0.124	0.0090	NaN	-0.031
YKL003C	0.512	0.233	NaN	0.332
YHR005C	-0.0060	-0.469	-0.326	-0.103
YHR027C	0.76	0.356	0.718	0.842
YHR049W	0.05	0.283	0.184	-0.301
YHR072WA01	-0.112	0.371	-0.1	0.47
YIL147C	-0.063	-0.071	-0.249	-0.086
YIL171W	0.116	-0.317	-0.0050	-0.524
YIR018W	0.339	0.201	0.205	-0.036
YIR041W	-0.43	-0.414	-0.168	-0.656
YIL150C	-0.275	-0.624	0.184	-0.686
YIL174W	-0.352	-0.588	-0.065	-0.302
YIR020WB01	NaN	NaN	NaN	NaN
YIR044C	1.324	0.468	1.389	0.8
YIL153W	0.437	0.265	0.497	0.0020
YIL177C	-0.817	-0.685	-0.674	-1.058
YIR023W	-0.432	-0.357	0.18	0.201
YJL003W	0.566	0.373	0.175	0.41
YIL156W	0.599	-0.103	0.265	0.262
YIR003W	0.458	0.085	0.212	0.077
YGR026W	0.912	0.529	1.118	0.948
YGR046W	0.428	0.243	0.282	0.871
YGL244W	-0.557	-0.23	-0.514	0.363
YGR005C	0.942	0.253	0.68	0.695
YGR027WB01	NaN	NaN	NaN	-0.138
YGR049W	-0.59	-0.918	-0.273	-1.11
YHL047C	-0.9	-0.642	-0.289	-0.242
YHR019C	-1.406	-0.591	-1.368	-1.13
YHR041C	-0.295	0.0090	-0.078	-0.796
YHR064C	-0.772	0.566	-0.702	0.727
YHL050C	-0.799	-0.654	-0.409	-1.012
YHR021WA01	0.257	-0.843	0.215	-0.388
YHR044C	0.605	-0.171	0.737	0.464
YHR067W	0.312	0.196	0.184	-0.011
YHR002W	0.487	-0.246	0.383	0.315
YHR024C	-1.253	-0.872	-1.318	-0.415
YHR047C	-1.325	-1.171	-1.613	-1.14
YHR070W	-0.427	-0.341	0.129	0.023
YER183C	-0.219	-0.474	-0.17	0.095
YFL013C	0.514	-0.104	0.593	0.482
YFL034CB01	0.016	-0.437	-0.091	-0.088
YFL058W	0.59	0.013	0.817	-0.015
YER186C	-0.287	-0.305	-0.085	-0.034
YFL015C	1.135	0.407	1.683	0.729
YFL037W	-0.436	0.511	-0.329	0.167
YFL061W	0.117	-0.665	0.283	-0.886
YGL235W	NaN	NaN	0.041	0.014
YGL259W	0.563	0.062	0.903	-0.213
YGR020C	0.019	-0.185	0.429	0.131
YGR040W	-0.291	-0.336	0.077	-0.586
YGL238W	-0.44	-0.213	-0.697	0.083
YGL262W	NaN	NaN	NaN	NaN
YGR023W	0.554	-0.349	0.284	0.647
YGR043C	3.654	1.114	2.777	3.144
YGL241W	-0.33	-0.272	0.104	0.076
YGR002C	0.023	-0.359	-0.36	0.066
YDR486C	1.024	0.761	0.924	1.605
YDR510W	0.926	0.527	1.008	0.912
YDR441C	0.661	0.613	1.196	0.507
YDR465C	-0.199	0.269	0.244	0.428
YDR489W	0.015	0.153	0.12	NaN
YDR513W	1.54	0.073	1.938	1.155
YDR444W	0.151	-0.228	0.228	0.019
YDR468C	-0.379	-0.44	-0.412	-0.029
YDR492W	-0.69	-0.438	-0.64	-0.778
YDR516C	1.051	-1.261	1.182	0.554
YER177W	0.743	0.5	0.449	1.277
YFL008W	-0.495	-0.796	-0.249	0.059
YFL029C	0.032	NaN	-0.216	-0.873
YFL052W	1.977	-1.263	1.798	0.286
YER180C	0.383	-0.239	0.219	-0.0050
YFL010WA01	-0.708	-1.294	-0.709	-0.638
YFL032W	0.06	-0.072	0.204	-0.344
YFL055W	2.284	0.603	1.662	0.404
YDR072C	0.519	0.131	0.638	0.464
YDR096W	0.974	-0.329	0.802	0.904
YDR118W	-0.351	-0.232	0.043	0.512
YDR142C	-0.114	0.046	0.359	0.145
YDR075W	0.132	0.318	0.601	NaN
YDR098CA01	NaN	NaN	NaN	NaN
YDR121W	0.186	0.039	0.34	-0.072
YDR145W	0.186	-0.196	0.472	0.68
YDR078C	0.639	0.322	1.071	0.728
YDR100W	0.697	-0.486	1.122	-0.248
YDR124W	-0.208	-0.0	0.728	0.264
YDR148C	0.585	-0.123	1.365	1.705
YDR435C	0.045	-0.634	0.251	0.517
YDR459C	-0.985	-0.527	-0.497	-0.242
YDR483W	0.068	0.259	-0.418	0.304
YDR507C	-0.605	-0.914	-0.377	-0.208
YDR438W	-0.181	-0.558	0.068	-0.099
YDR462W	0.741	-0.0040	0.561	0.432
YCR096C	-0.043	-0.533	0.582	0.587
YDL012C	0.027	0.01	0.263	0.06
YCR046C	0.302	0.494	0.88	0.221
YCR073WA01	0.427	0.376	0.955	0.816
YCR099C	-1.741	-0.871	-1.495	-0.858
YDL015C	0.159	-0.163	0.7	0.037
YCR049C	NaN	NaN	0.561	1.003
YCR077C	-0.213	0.124	0.216	0.408
YCR102C	-0.493	-0.62	0.165	0.555
YDL018C	NaN	0.568	1.166	0.721
YCR052W	NaN	NaN	0.57	0.637
YCR082W	1.019	0.478	1.206	1.229
YCR104W	-0.575	-0.402	-0.115	-0.462
YDL021W	1.158	1.185	1.454	2.077
YDR069C	NaN	NaN	0.402	0.596
YDR093W	-0.547	-0.513	-0.136	-0.338
YDR115W	0.249	NaN	0.387	0.617
YDR139C	0.496	-0.161	0.515	0.736
YBR035C	0.381	-0.448	NaN	0.17
YBR059C	-0.066	0.307	0.466	0.192
YBR083W	0.256	-1.358	0.844	-0.561
YBR105C	-0.231	-0.532	0.416	0.038
YBR038W	-0.693	-0.495	-0.295	0.367
YBR062C	1.321	0.803	1.676	1.502
YBR085W	-0.067	0.102	0.858	0.956
YBR108W	0.118	-0.011	0.678	0.747
YBR041W	-0.033	0.498	0.157	0.549
YBR065C	-0.227	-0.258	0.603	0.573
YBR088C	-0.795	-0.496	0.371	0.586
YBR111C	0.656	-0.621	0.425	-0.08
YBR044C	-0.133	-0.408	0.744	0.564
YBR068C	0.113	NaN	-0.273	-0.488
YBR090C	0.849	-0.273	0.678	0.512
YBR114W	0.299	-0.169	0.23	0.39
YCR043C	-0.774	-0.549	-0.581	-0.245
YCR071C	0.366	0.407	0.592	0.67
YER091CA01	NaN	NaN	NaN	NaN
YER048WA01	0.782	0.236	-0.292	0.512
YLR166C	0.556	0.061	-0.573	0.79
YDL150W	-0.281	-0.301	-0.309	-0.0010
YDL191W	-1.26	0.25	-2.386	0.333
YDL169C	1.178	0.335	0.098	1.355
YDL182W	-2.429	-0.815	-2.874	-1.143
YNL117W	NaN	-0.678	NaN	1.321
YPR120C	-0.105	-0.267	-0.253	0.152
YPR141C	-0.546	0.042	-0.321	0.329
YCL027CA_01	1.076	0.051	0.224	0.23
YGR271CA_01	0.283	-0.085	-0.337	0.58
YML101CA_01	NaN	NaN	NaN	-0.117
YCR097WA_01	-0.294	-0.336	-0.157	0.102
YJL052CA_01	NaN	0.649	NaN	0.085
YMR122WA_01	0.318	NaN	-0.871	-0.1
YDL159WA_01	NaN	NaN	-0.281	0.791
YJL156WA_01	NaN	NaN	1.187	0.909
YNR001WA_01	0.365	-0.212	0.158	-0.488
YDL247WA_01	0.725	0.338	0.386	0.223
YKL138CA_01	0.334	NaN	NaN	0.056
YOL159CA_01	NaN	1.264	NaN	-0.446
YOR371C	-0.645	-0.127	-1.063	-0.496
YPL001W	-0.176	0.084	-0.554	0.087
YPL025C	0.384	0.11	0.356	-0.126
YPL049C	-0.44	-0.335	-0.759	-0.268
YPR063C	-0.145	0.162	-0.987	0.03
YPR087W	-0.076	-0.589	-0.478	-0.353
YPR111W	-1.722	-1.628	-2.803	-0.773
YPR134W	0.087	0.186	-1.087	1.039
YPR066W	0.266	-0.412	-0.32	-0.033
YPR090W	-0.237	-0.487	-0.916	-0.15
YPR114W	-0.454	-0.081	-0.552	-0.54
YPR137CA01	NaN	NaN	NaN	NaN
YPR069C	-0.674	-0.035	-1.162	0.221
YPR093C	0.544	0.158	0.092	0.362
YPR117W	-0.116	-0.055	-0.32	-0.038
YPR138C	-1.854	-0.667	-2.391	-1.836
YPR072W	0.046	-0.662	-0.445	-0.117
YPR096C	0.141	0.638	0.343	-0.463
YOR040W	1.043	0.109	0.398	0.321
YOR064C	-0.081	-0.208	-0.378	-0.352
YOL162W	0.165	-0.028	0.119	0.063
YOR019W	0.708	-1.216	0.177	0.073
YOR043W	-0.066	0.273	-1.123	0.156
YOR067C	-0.633	-0.061	-1.015	0.177
YOR362C	1.272	0.935	-0.163	1.459
YOR386W	0.811	-0.064	-0.165	0.753
YPL016W	-0.245	-0.853	-1.056	0.129
YPL040C	-0.162	-0.066	NaN	-0.581
YOR365C	NaN	NaN	NaN	NaN
YOR389W	-0.199	-0.173	-0.739	-0.294
YPL019C	0.909	0.87	-0.114	0.089
YPL043W	0.258	0.015	0.116	-0.176
YOR368W	-0.346	-0.314	-0.184	-0.491
YOR392W	1.107	0.467	0.412	-0.197
YPL022W	-0.315	-0.367	-0.999	-0.538
YPL046C	0.628	0.457	0.235	0.083
YNL198C	0.097	0.234	-0.016	-0.137
YNL222W	0.039	0.0080	-0.589	0.177
YNL246W	-0.04	0.297	-0.036	0.029
YNL270C	1.366	0.866	1.029	0.283
YNL201C	0.115	-0.24	-0.446	0.272
YNL225C	-0.212	-0.719	-0.837	0.042
YNL249C	-0.615	-0.313	-0.612	0.076
YNL273W	-1.211	-0.5	-0.773	-0.027
YOL153C	1.399	-0.108	0.16	0.215
YOR010C	NaN	NaN	NaN	NaN
YOR034C	-0.932	-0.642	-1.201	-1.12
YOR058C	-0.032	0.165	-0.218	-0.102
YOL156W	0.356	-0.326	-1.163	-0.845
YOR013W	-0.539	0.413	-0.277	-0.717
YOR037W	-0.385	-0.561	-0.804	-0.271
YOR061W	0.067	0.0020	-0.385	0.635
YOL159C	-0.156	-0.896	-0.692	-0.574
YOR016C	0.317	0.11	-0.078	-0.105
YMR193W	NaN	NaN	0.027	1.286
YMR216C	0.685	0.73	-0.151	0.182
YMR153W	-0.0020	0.329	-0.49	0.0010
YMR173WA01	1.089	-0.542	-0.447	0.32
YMR195W	-1.832	-2.457	-2.808	-1.471
YMR219W	0.411	-0.391	-0.323	0.732
YMR156C	0.401	NaN	0.147	0.288
YMR176W	-0.866	-0.723	-1.296	-0.545
YMR198W	-0.5	-0.394	-0.267	-0.095
YMR222C	0.418	-0.062	-0.173	0.351
YNL192W	-0.259	-0.633	-2.057	-0.325
YNL216W	-0.501	-0.397	-0.449	-0.375
YNL240C	-0.595	-0.028	-0.366	-0.681
YNL264C	-0.028	-0.073	-0.443	-0.104
YNL195C	4.348	-0.186	3.498	3.553
YNL219C	0.308	0.619	-0.434	0.208
YNL243W	-0.412	0.127	-0.716	-0.656
YNL267W	-0.289	-0.746	-0.62	-0.608
YLR388W	-0.986	0.076	-1.784	0.689
YLR410WB01	NaN	NaN	NaN	0.158
YLR434C	0.2	-0.91	0.274	-0.865
YLR457C	-0.287	-0.372	-0.307	0.226
YLR390WA01	1.395	NaN	0.684	0.195
YLR413W	0.344	0.058	-0.337	0.024
YLR437C	-0.321	-0.114	-0.161	-0.323
YLR460C	-0.57	-0.277	-0.603	0.039
YLR394W	-0.282	-0.069	-0.464	-0.263
YLR416C	0.035	-0.677	0.162	-0.434
YLR439W	0.825	0.738	0.035	0.522
YLR463C	-0.841	-0.387	-0.641	-0.858
YMR148W	1.589	0.863	1.21	0.794
YMR169C	3.668	2.312	2.67	3.504
YMR191W	0.345	-0.347	-0.012	1.038
YMR213W	0.26	-0.416	-0.024	0.039
YMR151W	0.538	-0.117	0.17	-0.092
YMR172CA01	NaN	0.184	0.615	-0.068
YLR057W	-0.272	-0.067	-0.573	0.085
YLR081W	0.421	-0.083	0.174	0.395
YLR013W	0.136	0.462	0.105	-0.273
YLR036C	-0.261	-0.91	-0.826	-0.233
YLR060W	-0.809	-0.063	-1.711	-0.013
YLR084C	-1.331	-0.447	-1.589	-0.927
YLR016C	-0.0080	NaN	NaN	-0.703
YLR039C	-0.324	-0.3	NaN	0.14
YLR063W	-0.025	0.031	NaN	-0.082
YLR087C	-0.334	-0.065	-1.129	0.06
YLR019W	-0.383	0.523	-1.081	0.357
YLR042C	-0.614	-0.262	-0.272	-0.24
YLR066W	-0.102	-0.432	-0.47	0.627
YLR090W	0.016	-0.469	-0.981	-0.143
YLR385C	-0.809	-0.239	-0.582	-0.688
YLR409C	0.321	0.363	-0.166	0.022
YLR431C	0.412	0.129	0.124	0.145
YLR454W	-0.081	-0.59	-0.534	-0.035
YKL029C	-1.549	-0.528	-1.707	-1.096
YKL052C	-0.312	0.083	-0.573	-0.112
YKL075C	0.138	0.095	-0.559	0.296
YKL098W	0.23	0.067	-0.126	-0.282
YKL032C	-0.247	-1.195	-1.072	0.038
YKL054C	1.076	0.365	-0.215	1.022
YKL078W	0.029	0.555	NaN	0.297
YKL101W	-1.261	NaN	-1.144	-0.235
YKL034W	0.045	-0.256	-0.599	-0.153
YKL057C	-0.971	-0.416	-1.753	-0.339
YKL081W	-0.64	0.356	-1.405	-0.104
YKL104C	-0.229	-0.117	-1.049	-0.39
YKL037W	1.447	0.064	0.337	0.674
YKL060C	0.892	1.185	-0.525	1.38
YKL084W	-0.548	-0.565	-0.406	0.143
YKL107W	0.922	1.193	0.934	1.155
YLR010C	0.757	0.289	0.285	-0.149
YLR034C	0.14	0.392	0.432	-0.081
YHR152W	1.102	1.307	0.475	1.545
YHR176W	2.108	1.145	1.124	0.979
YJL033W	0.513	0.391	-0.052	0.665
YJL058C	0.376	-0.285	-0.324	0.345
YJL082W	-0.073	NaN	-0.228	-0.089
YJL106W	-0.147	-0.338	-0.264	-0.037
YJL036W	1.326	0.265	NaN	1.653
YJL061W	-0.053	-0.213	-0.739	0.128
YJL085W	-0.1	NaN	-0.137	0.532
YJL109C	-0.254	0.645	-0.666	0.202
YJL039C	-0.792	-0.536	-2.17	-0.597
YJL064W	-0.254	NaN	-1.174	-1.079
YJL088W	-2.032	-1.539	-2.794	-1.044
YJL112W	-0.287	-0.186	-1.737	-0.75
YJL043W	NaN	NaN	0.332	-0.209
YJL067W	NaN	NaN	NaN	NaN
YJL091C	0.586	0.171	0.069	0.056
YJL115W	-0.788	NaN	-0.059	0.195
YGR085C	-1.245	0.14	-2.146	0.345
YGR109C	0.496	0.054	-0.281	-0.13
YGR130C	0.952	0.223	0.476	1.376
YGR154C	0.729	0.553	-0.167	0.6
YHR098C	NaN	NaN	NaN	NaN
YHR122W	-2.524	-1.903	-3.152	-1.726
YHR143WA01	-0.034	0.14	-0.331	0.125
YHR167W	-0.018	0.866	0.126	0.193
YHR101C	NaN	NaN	NaN	NaN
YHR125W	NaN	NaN	NaN	-0.125
YHR146W	1.184	0.519	0.535	1.434
YHR170W	-0.284	0.433	0.084	0.754
YHR104W	3.019	1.877	1.331	2.181
YHR128W	-0.767	0.045	-1.118	-0.321
YHR149C	NaN	0.537	NaN	NaN
YHR173C	0.112	-0.331	0.239	-0.754
YHR107C	-0.133	0.105	-0.57	0.288
YHR131C	0.246	0.315	-0.457	0.21
YGL014W	-0.834	-0.566	-1.485	-0.0020
YGL038C	0.524	0.086	-0.047	0.288
YFR028C	-1.569	-0.816	-1.042	-0.72
YFR050C	1.293	0.747	0.788	0.789
YGL017W	0.083	-0.229	-0.571	-0.217
YGL041C	NaN	-0.156	-0.486	0.123
YGR076C	0.572	0.502	-0.141	0.876
YGR100W	-0.101	-0.0060	-0.552	-0.34
YGR122CA01	-0.805	-1.565	-2.07	-1.468
YGR145W	0.816	0.877	0.26	0.836
YGR079W	2.884	-0.672	1.784	1.962
YGR103W	-0.283	0.955	0.799	0.921
YGR124W	NaN	NaN	NaN	-0.636
YGR148C	-1.365	0.193	NaN	0.223
YGR082W	-0.086	0.325	-0.384	0.069
YGR106C	0.0010	0.114	-0.864	0.199
YGR127W	1.184	0.455	1.204	0.766
YGR151C	-0.521	-0.419	-1.025	0.031
YEL003W	-0.424	0.129	-0.486	0.835
YEL025C	-1.009	-0.747	-1.39	-0.705
YEL049W	-0.245	-0.297	-0.501	-0.59
YEL072W	0.035	0.284	-0.718	-0.118
YEL006W	-0.598	-0.331	-1.318	-0.531
YEL028W	-0.872	-1.255	-0.696	-0.416
YEL052W	0.254	-0.4	-0.326	-0.148
YEL075C	-1.397	-0.764	-2.357	-1.026
YFR020W	-1.133	-1.164	-1.182	-1.124
YFR041C	-0.083	0.144	-0.953	0.481
YGL008C	NaN	NaN	-1.492	-0.019
YGL032C	-1.216	-1.545	1.891	-1.626
YFR023W	-0.235	-0.877	2.503	-0.081
YFR044C	0.181	-0.096	NaN	-0.602
YGL011C	1.327	0.581	0.053	1.551
YGL035C	1.19	0.565	0.91	0.989
YFR025C	-1.248	-1.588	-1.861	-1.946
YFR047C	0.463	-0.118	-0.324	0.177
YDR220C	0.462	-0.163	0.203	0.465
YDR244W	-0.477	-0.597	-1.064	0.251
YDR179WA01	-1.541	-1.055	-1.373	-0.358
YDR203W	0.031	NaN	0.229	0.06
YDR223W	0.726	0.656	0.207	0.775
YDR247W	0.71	0.715	-0.0030	0.771
YDR182W	0.551	0.53	-0.194	0.788
YDR206W	-0.518	0.038	-0.627	-0.325
YDR226W	-0.556	0.114	-1.895	-0.139
YDR250C	-0.305	-0.393	-0.103	0.219
YDR542W	-0.623	-0.716	-1.146	-1.115
YEL020C	0.952	0.486	1.955	0.736
YEL043W	-0.491	-0.201	-0.252	-0.094
YEL066W	0.449	0.59	0.084	-0.181
YDR545W	-0.821	NaN	-1.263	-1.117
YEL022W	NaN	-1.099	-1.317	-0.203
YEL046C	-0.915	-0.738	-1.703	-0.859
YEL069C	0.641	-0.145	NaN	0.378
YDL050C	NaN	NaN	NaN	0.642
YDL074C	-0.304	-0.234	-0.472	1.216
YDL098C	-0.26	-0.019	0.26	0.462
YDL122W	0.462	-0.06	-0.303	0.306
YDL053C	-0.086	-0.574	-1.009	0.549
YDL077C	-0.128	-0.336	-0.702	0.142
YDL101C	-0.24	0.241	-0.4	0.603
YDL125C	0.985	0.083	0.07	0.654
YDL056W	0.276	-0.08	-0.5	0.523
YDL080C	-0.166	0.024	-0.683	0.041
YDL104C	-0.0080	NaN	-0.626	-0.159
YDL128W	0.78	0.056	0.233	0.126
YDR174W	-0.752	-0.696	-1.401	-0.104
YDR197W	0.978	0.303	0.126	0.534
YDR217C	-0.584	-0.48	-0.55	-0.147
YDR241W	NaN	NaN	NaN	0.088
YDR177W	NaN	0.434	NaN	0.94
YDR200C	-0.091	-0.234	NaN	0.196
YBR188C	-0.016	-0.139	-0.023	0.558
YBR212W	1.077	-0.011	0.483	1.067
YBR144C	-0.086	-0.566	0.436	-0.132
YBR167C	-0.477	-0.716	-0.66	0.562
YBR191W	-1.109	0.341	-2.353	0.403
YBR215W	0.136	-0.159	-0.018	0.3
YBR147W	-0.955	NaN	-2.356	-0.811
YBR170C	0.358	0.581	-0.935	0.694
YBR194W	0.332	0.228	-0.08	0.385
YBR218C	-0.875	NaN	-2.435	-0.528
YBR150C	0.915	0.103	0.058	0.619
YBR173C	0.96	1.165	-0.0030	1.521
YBR197C	-0.744	0.443	-0.805	-0.0050
YBR221C	0.271	0.188	-0.884	0.147
YDL047W	0.566	NaN	-0.026	0.239
YDL071C	-0.078	-0.58	0.161	-0.239
YDL095W	NaN	0.0040	-1.025	-0.043
YDL119C	-0.063	-0.179	NaN	-0.519
Q0110_01	0.942	-0.318	0.319	3.151
YAL012W	2.152	0.988	1.245	0.953
YAL035CA01	NaN	NaN	0.507	1.172
YAL059W	0.364	1.146	NaN	0.96
Q0130_01	NaN	NaN	-1.386	1.523
YAL015C	-0.598	-0.709	-1.128	0.061
YAL037W	-0.423	-0.677	0.027	0.537
YAL062W	0.889	0.845	0.523	1.163
Q0143_01	0.924	0.026	0.53	1.644
YAL018C	-0.535	-0.027	0.154	1.147
YAL040C	0.091	0.347	-0.027	-0.095
YAL064W	-1.0	-0.732	-0.959	0.26
Q0182_01	0.584	-0.578	-0.891	2.197
YAL021C	-0.134	0.034	-0.345	0.261
YAL043C	-0.863	-0.613	-0.513	-0.828
YAL066W	0.243	0.427	-0.188	0.257
YBR141C	NaN	0.387	0.367	0.574
YBR164C	-0.408	-0.499	NaN	-0.175
YMR320W	NaN	NaN	NaN	-0.473
YER098W	NaN	NaN	NaN	0.645
YDL131W	-1.593	-0.845	-1.896	-0.614
YDR043C	NaN	NaN	-0.038	0.103
YER136W	0.576	-0.084	-0.096	NaN
[truncated: 11,556 more rows]
